# Supplementary material for: Institutional delivery and its determinants among reproductive-age women in Mozambique: A geographic weighted regression
Source: PLOS Glob Public Health. 2025 Aug 28;5(8):e0004520. doi: 10.1371/journal.pgph.0004520 (PMC12393721; doi:10.1371/journal.pgph.0004520)
Supplement: S1 Data — Source: Mozambique Demographic and Health Survey (DHS) 2022/23. (XLS) [file pgph.0004520.s001.xls]

## Sheet: Sheet1
v000	v001	v005	IM	maternal_age	Institutional_delivery	Marital_status	wealth_status	birth_order	timing_of_first_ANC	total_children_ever_born	p_birth_interval	ANC	Mediad_E	type_of_px	Maternal_work	M_edu	religion	husband_edu	Wanted_px	mode_transport	autonomy_HCSU
MZ8	1	568075	no	25-34	hi	W/D/S	rich	>=3	first trimester	>3	>=24	has visit	Had_me	single	Working	educated	islamic	edu	yes wonted	Wolking	>=4
MZ8	1	568075	no	25-34	hi	married	rich	>=3	first trimester	>3	>=24	has visit	Had_me	single	Working	educated	catholic	edu	yes wonted	Wolking	>=4
MZ8	1	568075	no	15-24	hi	married	rich	second	second trimester	1-3	>=24	has visit	Had_me	single	Not working	educated	evangelical	edu	yes wonted	Wolking	<4
MZ8	1	568075	no	25-34	hi	married	rich	second	third trimester	1-3	>=24	has visit	Had_me	single	Not working	educated	islamic	edu	yes wonted	Wolking	<4
MZ8	1	568075	no	25-34	hi	married	rich	second	first trimester	1-3	>=24	has visit	Had_me	single	Working	educated	catholic	edu	yes wonted	Wolking	>=4
MZ8	1	568075	no	35-49	hi	W/D/S	rich	>=3	second trimester	>3	>=24	has visit	Had_me	single	Working	educated	catholic	edu	not wanted	Wolking	>=4
MZ8	1	568075	no	15-24	home	not married	rich	second	third trimester	1-3	>=24	has visit	Had_me	single	Not working	educated	catholic	edu	yes wonted	Wolking	<4
MZ8	1	568075	no	15-24	hi	not married	rich	second	third trimester	1-3	>=24	has visit	Had_me	single	Not working	educated	islamic	edu	yes wonted	Wolking	>=4
MZ8	1	568075	no	15-24	hi	married	rich	second	first trimester	1-3	>=24	has visit	Had_me	single	Not working	educated	catholic	edu	yes wonted	Wolking	>=4
MZ8	2	690882	no	15-24	hi	married	rich	>=3	second trimester	1-3	>=24	has visit	Had_me	single	Working	educated	islamic	edu	yes wonted	Wolking	<4
MZ8	2	690882	no	25-34	hi	married	rich	>=3	second trimester	>3	>=24	has visit	Had_me	single	Not working	educated	islamic	edu	yes wonted	vecchle	>=4
MZ8	2	690882	no	15-24	hi	married	rich	second	second trimester	1-3	>=24	has visit	Had_me	single	Working	educated	others	edu	yes wonted	Wolking	>=4
MZ8	2	690882	no	15-24	hi	married	rich	first	first trimester	1-3	>=24	has visit	had_no_ME	single	Not working	educated	catholic	edu	yes wonted	vecchle	>=4
MZ8	2	690882	no	25-34	hi	married	rich	>=3	first trimester	>3	>=24	has visit	had_no_ME	single	Not working	educated	islamic	edu	yes wonted	Wolking	>=4
MZ8	2	690882	no	15-24	hi	not married	rich	first	second trimester	1-3	>=24	has visit	Had_me	single	Not working	educated	catholic	edu	yes wonted	Wolking	>=4
MZ8	2	690882	no	25-34	hi	not married	rich	second	third trimester	1-3	<24	has visit	Had_me	single	Not working	educated	islamic	edu	yes wonted	Wolking	<4
MZ8	2	690882	no	25-34	hi	not married	rich	first		1-3	>=24	has visit	Had_me	single	Not working	educated	islamic	edu	yes wonted	Wolking	>=4
MZ8	2	690882	no	15-24	hi	not married	rich	first	first trimester	1-3	>=24	has visit	Had_me	single	Not working	educated	islamic	edu	yes wonted	Wolking	>=4
MZ8	2	690882	no	15-24	hi	not married	rich	first	second trimester	1-3	>=24	has visit	Had_me	single	Not working	educated	islamic	edu	yes wonted	Wolking	<4
MZ8	2	690882	no	25-34	hi	married	rich	second	first trimester	1-3	>=24	has visit	Had_me	single	Not working	educated	others	edu	yes wonted	Wolking	>=4
MZ8	2	690882	no	25-34	hi	W/D/S	rich	>=3	second trimester	1-3	>=24	has visit	Had_me	single	Not working	educated	others	edu	yes wonted	vecchle	<4
MZ8	3	1136311	no	35-49	hi	W/D/S	middle	>=3		>3	>=24	no visit	had_no_ME	multiple	Working	not educated	islamic	edu	yes wonted	Wolking	<4
MZ8	3	1136311	no	35-49	hi	W/D/S	middle	>=3		>3	>=24	has visit	had_no_ME	multiple	Working	not educated	islamic	edu	yes wonted	Wolking	>=4
MZ8	3	1136311	no	15-24	hi	not married	rich	second	second trimester	1-3	<24	has visit	had_no_ME	single	Not working	not educated	islamic	edu	yes wonted	Wolking	>=4
MZ8	3	1136311	no	15-24	hi	not married	middle	>=3	first trimester	1-3	>=24	has visit	had_no_ME	single	Not working	not educated	islamic	edu	yes wonted	Wolking	>=4
MZ8	3	1136311	no	15-24	hi	not married	middle	second	second trimester	1-3	>=24	no visit	Had_me	single	Not working	educated	islamic	edu	yes wonted	Wolking	<4
MZ8	3	1136311	no	15-24	hi	married	poor	first	second trimester	1-3	>=24	has visit	had_no_ME	single	Not working	not educated	islamic	edu	yes wonted	Wolking	>=4
MZ8	3	1136311	no	15-24	hi	married	poor	first	third trimester	1-3	>=24	has visit	had_no_ME	single	Not working	not educated	islamic	edu	yes wonted	Wolking	>=4
MZ8	3	1136311	no	25-34	hi	married	rich	>=3	second trimester	1-3	>=24	has visit	had_no_ME	single	Not working	educated	islamic	No edu	yes wonted	Wolking	>=4
MZ8	3	1136311	no	15-24	hi	married	rich	>=3		1-3	>=24	no visit	had_no_ME	single	Not working	not educated	islamic	edu	yes wonted	Wolking	<4
MZ8	3	1136311	no	35-49	hi	W/D/S	rich	>=3	second trimester	>3	>=24	has visit	Had_me	single	Not working	educated	islamic	edu	yes wonted	Wolking	<4
MZ8	3	1136311	no	25-34	hi	married	rich	>=3	second trimester	1-3	>=24	has visit	had_no_ME	single	Not working	educated	islamic	No edu	yes wonted	Wolking	<4
MZ8	3	1136311	no	35-49	hi	married	middle	>=3	second trimester	>3	>=24	has visit	Had_me	single	Not working	educated	islamic	edu	yes wonted	Wolking	<4
MZ8	3	1136311	no	15-24	hi	married	rich	>=3	first trimester	1-3	>=24	has visit	Had_me	single	Working	educated	islamic	edu	yes wonted	Wolking	>=4
MZ8	4	741202	no	15-24	hi	married	rich	first	second trimester	1-3	>=24	has visit	Had_me	single	Not working	educated	islamic	edu	yes wonted	Wolking	>=4
MZ8	4	741202	no	15-24	hi	W/D/S	rich	first		1-3	>=24	no visit	Had_me	single	Not working	educated	others	edu	yes wonted	Wolking	<4
MZ8	4	741202	no	25-34	hi	W/D/S	rich	>=3	first trimester	>3	<24	has visit	had_no_ME	single	Working	educated	islamic	edu	not wanted	Wolking	>=4
MZ8	4	741202	yes	15-24	hi	W/D/S	rich	first	first trimester	1-3	>=24	no visit	Had_me	single	Not working	educated	islamic	edu	yes wonted	Wolking	<4
MZ8	4	741202	no	15-24	hi	not married	rich	first	first trimester	1-3	>=24	has visit	had_no_ME	single	Working	educated	catholic	edu	yes wonted	Wolking	>=4
MZ8	4	741202	no	25-34	hi	W/D/S	rich	>=3	second trimester	1-3	>=24	has visit	Had_me	single	Working	educated	islamic	edu	yes wonted	Wolking	>=4
MZ8	4	741202	no	25-34	hi	married	rich	>=3	second trimester	>3	>=24	has visit	Had_me	single	Not working	not educated	islamic	edu	yes wonted	Wolking	>=4
MZ8	4	741202	no	15-24	hi	married	rich	second	second trimester	1-3	>=24	no visit	Had_me	single	Working	educated	islamic	edu	yes wonted	Wolking	<4
MZ8	4	741202	no	15-24	hi	not married	rich	first	second trimester	1-3	>=24	has visit	Had_me	single	Not working	educated	catholic	edu	yes wonted	Wolking	>=4
MZ8	4	741202	no	15-24	hi	married	rich	second	third trimester	1-3	>=24	has visit	Had_me	single	Not working	educated	islamic	edu	yes wonted	Wolking	<4
MZ8	4	741202	yes	35-49	hi	W/D/S	rich	>=3		>3	>=24	no visit	had_no_ME	multiple	Working	educated	islamic	edu	yes wonted	Wolking	<4
MZ8	4	741202	no	35-49	hi	W/D/S	rich	>=3		>3	>=24	has visit	had_no_ME	multiple	Working	educated	islamic	edu	yes wonted	Wolking	>=4
MZ8	4	741202	no	15-24	hi	married	rich	second	second trimester	1-3	>=24	has visit	Had_me	single	Not working	educated	islamic	edu	yes wonted	Wolking	>=4
MZ8	5	1147861	no	35-49	hi	married	rich	>=3	first trimester	>3	>=24	has visit	Had_me	single	Working	educated	catholic	edu	yes wonted	Wolking	>=4
MZ8	5	1147861	no	25-34	hi	married	middle	>=3	second trimester	>3	>=24	has visit	Had_me	single	Not working	educated	islamic	edu	yes wonted	Wolking	>=4
MZ8	5	1147861	no	25-34	hi	W/D/S	rich	>=3	second trimester	>3	>=24	has visit	Had_me	single	Working	educated	catholic	edu	yes wonted	Wolking	<4
MZ8	5	1147861	no	15-24	hi	married	rich	first	first trimester	1-3	>=24	has visit	Had_me	single	Not working	educated	islamic	edu	yes wonted	Wolking	>=4
MZ8	5	1147861	no	25-34	hi	married	rich	second	first trimester	1-3	>=24	has visit	Had_me	single	Not working	educated	islamic	edu	yes wonted	Wolking	>=4
MZ8	5	1147861	no	25-34	hi	W/D/S	rich	first	first trimester	1-3	>=24	has visit	Had_me	single	Not working	educated	islamic	edu	yes wonted	Wolking	>=4
MZ8	5	1147861	no	15-24	hi	not married	rich	first	second trimester	1-3	>=24	has visit	Had_me	single	Not working	educated	islamic	edu	yes wonted	Wolking	>=4
MZ8	5	1147861	no	25-34	hi	married	rich	>=3		>3	>=24	no visit	Had_me	single	Working	educated	catholic	edu	yes wonted	Wolking	<4
MZ8	5	1147861	no	15-24	hi	not married	rich	second	third trimester	1-3	>=24	has visit	Had_me	single	Not working	educated	catholic	edu	yes wonted	Wolking	>=4
MZ8	5	1147861	no	15-24	hi	W/D/S	rich	first	second trimester	1-3	>=24	has visit	Had_me	single	Not working	educated	islamic	edu	yes wonted	Wolking	<4
MZ8	6	699359	no	15-24	hi	married	middle	>=3	third trimester	1-3	<24	has visit	Had_me	single	Not working	educated	islamic	edu	yes wonted	Wolking	<4
MZ8	6	699359	no	15-24	hi	married	middle	second		1-3	<24	has visit	Had_me	single	Not working	educated	islamic	edu	yes wonted	Wolking	>=4
MZ8	6	699359	no	15-24	hi	not married	middle	first	second trimester	1-3	>=24	has visit	Had_me	single	Not working	educated	islamic	edu	yes wonted	Wolking	<4
MZ8	6	699359	no	25-34	hi	married	rich	>=3	second trimester	>3	<24	has visit	Had_me	single	Working	educated	islamic	No edu	yes wonted	Wolking	<4
MZ8	6	699359	yes	25-34	hi	married	rich	>=3		>3	>=24	has visit	Had_me	single	Working	educated	islamic	No edu	yes wonted	Wolking	>=4
MZ8	6	699359	no	15-24	hi	married	rich	first		1-3	>=24	no visit	Had_me	single	Not working	not educated	islamic	edu	yes wonted	Wolking	<4
MZ8	6	699359	no	15-24	hi	not married	rich	first	second trimester	1-3	>=24	has visit	Had_me	single	Not working	educated	islamic	edu	yes wonted	Wolking	>=4
MZ8	6	699359	no	25-34	hi	W/D/S	middle	>=3	first trimester	>3	>=24	has visit	Had_me	single	Working	educated	islamic	edu	yes wonted	Wolking	>=4
MZ8	6	699359	no	35-49	hi	married	rich	>=3	second trimester	>3	>=24	has visit	Had_me	single	Not working	educated	islamic	edu	yes wonted	Wolking	>=4
MZ8	6	699359	no	15-24	hi	married	middle	second	third trimester	1-3	>=24	has visit	had_no_ME	single	Not working	not educated	islamic	No edu	yes wonted	Wolking	<4
MZ8	6	699359	no	15-24	hi	married	middle	first		1-3	>=24	has visit	had_no_ME	single	Not working	not educated	islamic	No edu	yes wonted	Wolking	>=4
MZ8	6	699359	no	25-34	hi	married	middle	>=3	second trimester	>3	>=24	has visit	had_no_ME	single	Not working	educated	islamic	edu	yes wonted	Wolking	<4
MZ8	6	699359	no	25-34	hi	W/D/S	poor	>=3	second trimester	1-3	>=24	has visit	Had_me	single	Working	educated	islamic	edu	yes wonted	Wolking	>=4
MZ8	6	699359	no	25-34	hi	married	rich	>=3	second trimester	>3	>=24	has visit	Had_me	single	Not working	educated	islamic	edu	yes wonted	Wolking	>=4
MZ8	6	699359	no	25-34	hi	married	rich	>=3		>3	>=24	has visit	Had_me	single	Not working	educated	islamic	edu	yes wonted	Wolking	>=4
MZ8	6	699359	no	15-24	hi	married	rich	first	second trimester	1-3	>=24	has visit	had_no_ME	single	Working	not educated	islamic	edu	yes wonted	Wolking	<4
MZ8	6	699359	no	25-34	hi	W/D/S	middle	second	second trimester	1-3	>=24	has visit	had_no_ME	single	Working	educated	islamic	edu	yes wonted	Wolking	<4
MZ8	6	699359	no	15-24	hi	married	rich	first	second trimester	1-3	>=24	has visit	had_no_ME	single	Not working	educated	islamic	edu	yes wonted	Wolking	<4
MZ8	6	699359	no	25-34	hi	married	middle	>=3	second trimester	>3	>=24	has visit	Had_me	single	Not working	not educated	islamic	edu	yes wonted	Wolking	<4
MZ8	7	764320	yes	15-24	hi	married	middle	second	second trimester	1-3	>=24	has visit	Had_me	single	Not working	educated	islamic	edu	not wanted	Wolking	<4
MZ8	7	764320	yes	15-24	hi	married	middle	first		1-3	>=24	has visit	Had_me	single	Not working	educated	islamic	edu	not wanted	Wolking	>=4
MZ8	7	764320	no	15-24	hi	married	rich	>=3	second trimester	>3	>=24	has visit	Had_me	multiple	Not working	educated	islamic	edu	yes wonted	Wolking	<4
MZ8	7	764320	no	15-24	hi	married	rich	>=3		>3	>=24	has visit	Had_me	multiple	Not working	educated	islamic	edu	yes wonted	Wolking	>=4
MZ8	7	764320	no	15-24	hi	married	rich	second	second trimester	1-3	>=24	has visit	Had_me	single	Not working	educated	islamic	edu	yes wonted	Wolking	>=4
MZ8	7	764320	no	15-24	hi	married	poor	first	second trimester	1-3	>=24	has visit	had_no_ME	single	Working	not educated	islamic	No edu	yes wonted	Wolking	<4
MZ8	7	764320	no	15-24	hi	married	middle	first	second trimester	1-3	>=24	has visit	had_no_ME	single	Working	not educated	islamic	edu	yes wonted	Wolking	>=4
MZ8	7	764320	no	15-24	hi	not married	middle	first	third trimester	1-3	>=24	has visit	had_no_ME	single	Working	not educated	islamic	edu	yes wonted	Wolking	<4
MZ8	7	764320	no	15-24	hi	married	rich	second	second trimester	1-3	>=24	has visit	Had_me	single	Not working	educated	islamic	edu	yes wonted	Wolking	>=4
MZ8	7	764320	no	25-34	hi	married	middle	>=3	third trimester	>3	<24	has visit	Had_me	single	Not working	not educated	islamic	No edu	yes wonted	Wolking	<4
MZ8	7	764320	no	25-34	hi	married	rich	first	first trimester	1-3	>=24	has visit	Had_me	single	Not working	educated	catholic	edu	yes wonted	Wolking	>=4
MZ8	8	1141020	no	35-49	hi	married	middle	>=3	second trimester	>3	<24	has visit	had_no_ME	single	Working	educated	catholic	edu	yes wonted	Wolking	>=4
MZ8	8	1141020	no	35-49	hi	married	middle	>=3	second trimester	>3	>=24	has visit	had_no_ME	single	Working	educated	catholic	edu	yes wonted	Wolking	>=4
MZ8	8	1141020	no	15-24	hi	married	rich	second	second trimester	1-3	<24	has visit	Had_me	single	Working	educated	catholic	edu	yes wonted	Wolking	<4
MZ8	8	1141020	no	15-24	home	married	rich	first		1-3	>=24	has visit	Had_me	single	Working	educated	catholic	edu	yes wonted	Wolking	>=4
MZ8	8	1141020	no	15-24	hi	married	middle	second	second trimester	1-3	>=24	has visit	had_no_ME	single	Working	educated	islamic	edu	yes wonted	vecchle	>=4
MZ8	8	1141020	yes	15-24	hi	married	rich	first	second trimester	1-3	>=24	has visit	Had_me	single	Not working	educated	catholic	edu	yes wonted	vecchle	>=4
MZ8	8	1141020	no	25-34	hi	W/D/S	poor	>=3	first trimester	>3	>=24	has visit	had_no_ME	single	Working	educated	evangelical	edu	yes wonted	Wolking	>=4
MZ8	8	1141020	no	15-24	hi	married	poor	first	second trimester	1-3	>=24	has visit	Had_me	single	Not working	educated	catholic	edu	yes wonted	Wolking	<4
MZ8	8	1141020	no	25-34	hi	W/D/S	poor	>=3	second trimester	1-3	>=24	has visit	had_no_ME	single	Not working	not educated	catholic	edu	yes wonted	Wolking	>=4
MZ8	8	1141020	no	15-24	hi	married	poor	>=3	second trimester	1-3	>=24	has visit	had_no_ME	single	Not working	educated	islamic	edu	yes wonted	Wolking	<4
MZ8	8	1141020	no	15-24	hi	married	poor	first	third trimester	1-3	>=24	has visit	had_no_ME	single	Not working	educated	catholic	edu	yes wonted	Wolking	<4
MZ8	8	1141020	no	35-49	hi	W/D/S	poor	>=3	second trimester	>3	>=24	has visit	had_no_ME	single	Not working	not educated	catholic	edu	yes wonted	Wolking	>=4
MZ8	8	1141020	no	15-24	hi	married	poor	second		1-3	<24	no visit	had_no_ME	single	Not working	educated	islamic	edu	yes wonted	vecchle	<4
MZ8	8	1141020	no	15-24	hi	married	poor	first		1-3	>=24	has visit	had_no_ME	single	Not working	educated	islamic	edu	yes wonted	vecchle	>=4
MZ8	8	1141020	no	25-34	hi	not married	poor	>=3		>3	>=24	no visit	Had_me	single	Working	educated	catholic	edu	yes wonted	Wolking	<4
MZ8	8	1141020	no	15-24	hi	married	poor	second		1-3	>=24	no visit	had_no_ME	single	Not working	educated	catholic	edu	yes wonted	Wolking	<4
MZ8	8	1141020	no	15-24	hi	married	poor	first		1-3	>=24	has visit	had_no_ME	single	Not working	educated	catholic	edu	yes wonted	Wolking	>=4
MZ8	8	1141020	no	15-24	hi	not married	poor	second	first trimester	1-3	<24	has visit	had_no_ME	single	Not working	educated	islamic	edu	yes wonted	Wolking	>=4
MZ8	9	761076	no	25-34	hi	married	middle	>=3	third trimester	>3	>=24	has visit	had_no_ME	single	Not working	educated	catholic	edu	yes wonted	Wolking	<4
MZ8	9	761076	no	15-24	home	not married	middle	first	second trimester	1-3	>=24	has visit	Had_me	single	Not working	educated	catholic	edu	yes wonted	Wolking	>=4
MZ8	9	761076	no	25-34	home	W/D/S	poor	>=3	second trimester	>3	<24	has visit	had_no_ME	single	Working	educated	catholic	edu	yes wonted	vecchle	>=4
MZ8	9	761076	no	25-34	hi	W/D/S	poor	>=3		>3	>=24	has visit	had_no_ME	single	Working	educated	catholic	edu	yes wonted	vecchle	>=4
MZ8	9	761076	no	15-24	hi	married	rich	first	second trimester	1-3	>=24	has visit	Had_me	single	Working	educated	islamic	edu	yes wonted	vecchle	>=4
MZ8	9	761076	no	25-34	hi	married	rich	>=3	second trimester	>3	>=24	has visit	Had_me	single	Not working	educated	islamic	edu	yes wonted	vecchle	>=4
MZ8	9	761076	no	25-34	hi	married	rich	>=3	second trimester	1-3	>=24	has visit	Had_me	single	Not working	educated	islamic	edu	yes wonted	Wolking	>=4
MZ8	9	761076	no	15-24	hi	married	rich	second	second trimester	1-3	>=24	has visit	Had_me	single	Not working	educated	islamic	edu	yes wonted	vecchle	>=4
MZ8	9	761076	no	35-49	hi	married	middle	>=3	second trimester	>3	>=24	has visit	had_no_ME	single	Not working	educated	islamic	edu	yes wonted	Wolking	>=4
MZ8	9	761076	no	25-34	hi	married	middle	>=3	second trimester	1-3	>=24	has visit	Had_me	single	Not working	educated	catholic	edu	yes wonted	Wolking	>=4
MZ8	9	761076	no	25-34	home	married	rich	>=3	second trimester	>3	>=24	has visit	Had_me	single	Not working	educated	islamic	No edu	yes wonted	vecchle	>=4
MZ8	9	761076	no	35-49	hi	married	middle	>=3	second trimester	>3	>=24	has visit	Had_me	single	Working	not educated	islamic	edu	yes wonted	vecchle	<4
MZ8	9	761076	no	35-49	hi	married	middle	>=3		>3	>=24	has visit	Had_me	single	Working	not educated	islamic	edu	yes wonted	vecchle	>=4
MZ8	10	594650	no	15-24	hi	married	rich	first	third trimester	1-3	>=24	has visit	had_no_ME	single	Not working	educated	islamic	edu	yes wonted	Wolking	<4
MZ8	10	594650	no	15-24	hi	married	middle	second	third trimester	1-3	>=24	has visit	had_no_ME	single	Not working	educated	catholic	edu	yes wonted	Wolking	<4
MZ8	10	594650	no	25-34	hi	married	rich	>=3	second trimester	>3	>=24	has visit	had_no_ME	single	Not working	educated	islamic	edu	yes wonted	Wolking	>=4
MZ8	10	594650	no	15-24	home	W/D/S	middle	>=3	first trimester	1-3	>=24	has visit	Had_me	single	Not working	educated	catholic	edu	yes wonted	Wolking	>=4
MZ8	10	594650	no	15-24	home	W/D/S	poor	first	second trimester	1-3	>=24	has visit	had_no_ME	single	Not working	educated	catholic	edu	yes wonted	Wolking	>=4
MZ8	10	594650	no	15-24	hi	married	rich	second	first trimester	1-3	>=24	has visit	Had_me	single	Working	educated	catholic	edu	yes wonted	Wolking	>=4
MZ8	10	594650	no	15-24	hi	married	rich	first		1-3	>=24	has visit	Had_me	single	Working	educated	catholic	edu	yes wonted	Wolking	>=4
MZ8	10	594650	no	25-34	hi	married	poor	>=3	second trimester	1-3	>=24	has visit	had_no_ME	single	Working	educated	catholic	edu	yes wonted	Wolking	<4
MZ8	10	594650	no	35-49	home	W/D/S	rich	>=3	first trimester	>3	>=24	has visit	had_no_ME	single	Not working	educated	catholic	edu	yes wonted	Wolking	>=4
MZ8	10	594650	no	15-24	hi	married	poor	>=3	second trimester	>3	>=24	has visit	Had_me	multiple	Not working	educated	catholic	edu	yes wonted	Wolking	>=4
MZ8	10	594650	no	15-24	hi	married	poor	>=3		>3	>=24	has visit	Had_me	multiple	Not working	educated	catholic	edu	yes wonted	Wolking	>=4
MZ8	10	594650	no	25-34	hi	W/D/S	middle	>=3	second trimester	>3	>=24	has visit	Had_me	single	Not working	not educated	islamic	edu	yes wonted	Wolking	<4
MZ8	10	594650	no	25-34	hi	married	rich	>=3	first trimester	>3	>=24	has visit	Had_me	single	Not working	educated	islamic	edu	not wanted	Wolking	<4
MZ8	11	676234	no	25-34	home	married	poor	>=3	second trimester	1-3	>=24	has visit	Had_me	single	Working	educated	catholic	edu	yes wonted	vecchle	<4
MZ8	11	676234	no	15-24	home	married	poor	second	second trimester	1-3	<24	has visit	had_no_ME	single	Working	educated	catholic	edu	yes wonted	vecchle	>=4
MZ8	11	676234	no	15-24	hi	married	poor	first		1-3	>=24	has visit	had_no_ME	single	Working	educated	catholic	edu	yes wonted	vecchle	>=4
MZ8	11	676234	no	25-34	home	married	poor	>=3	second trimester	>3	>=24	has visit	had_no_ME	single	Working	not educated	Zion	edu	yes wonted	Wolking	>=4
MZ8	11	676234	no	35-49	hi	married	poor	>=3	second trimester	>3	>=24	has visit	had_no_ME	single	Not working	not educated	catholic	edu	yes wonted	vecchle	<4
MZ8	11	676234	no	15-24	home	married	middle	second	second trimester	1-3	>=24	has visit	Had_me	single	Working	educated	catholic	edu	yes wonted	Wolking	>=4
MZ8	11	676234	no	15-24	home	married	poor	>=3	third trimester	1-3	>=24	has visit	had_no_ME	single	Working	educated	catholic	edu	yes wonted	Wolking	<4
MZ8	11	676234	no	15-24	hi	married	poor	second	second trimester	1-3	>=24	has visit	had_no_ME	single	Not working	educated	islamic	edu	yes wonted	vecchle	>=4
MZ8	11	676234	no	15-24	hi	married	poor	first		1-3	>=24	has visit	had_no_ME	single	Not working	educated	islamic	edu	yes wonted	vecchle	>=4
MZ8	11	676234	no	35-49	hi	married	poor	>=3	second trimester	>3	>=24	has visit	Had_me	single	Not working	educated	catholic	edu	yes wonted	vecchle	>=4
MZ8	11	676234	no	15-24	home	married	poor	>=3	second trimester	>3	>=24	has visit	had_no_ME	single	Not working	not educated	catholic	No edu	yes wonted	vecchle	<4
MZ8	11	676234	no	15-24	hi	married	poor	second	second trimester	1-3	>=24	has visit	Had_me	single	Not working	educated	catholic	edu	yes wonted	vecchle	>=4
MZ8	11	676234	no	35-49	hi	married	poor	>=3	second trimester	>3	>=24	has visit	had_no_ME	single	Not working	educated	catholic	edu	yes wonted	vecchle	>=4
MZ8	11	676234	no	15-24	home	married	poor	first	second trimester	1-3	>=24	has visit	Had_me	single	Not working	educated	catholic	edu	yes wonted	vecchle	<4
MZ8	11	676234	no	25-34	hi	married	poor	>=3	second trimester	>3	>=24	has visit	Had_me	single	Not working	not educated	catholic	edu	yes wonted	vecchle	<4
MZ8	12	782977	no	15-24	hi	married	rich	second	second trimester	1-3	>=24	has visit	had_no_ME	single	Not working	educated	evangelical	edu	yes wonted	Wolking	>=4
MZ8	12	782977	no	15-24	hi	married	middle	second	second trimester	1-3	>=24	has visit	had_no_ME	single	Not working	educated	others	edu	yes wonted	Wolking	>=4
MZ8	12	782977	no	25-34	hi	W/D/S	rich	second	first trimester	1-3	>=24	has visit	Had_me	single	Working	educated	others	edu	yes wonted	Wolking	>=4
MZ8	12	782977	no	25-34	hi	married	rich	second	second trimester	1-3	>=24	has visit	had_no_ME	single	Not working	educated	others	edu	yes wonted	Wolking	>=4
MZ8	12	782977	no	15-24	hi	not married	rich	first		1-3	>=24	no visit	Had_me	single	Not working	educated	catholic	edu	yes wonted	Wolking	<4
MZ8	12	782977	no	15-24	hi	married	rich	>=3	first trimester	1-3	<24	has visit	had_no_ME	single	Not working	educated	others	edu	yes wonted	Wolking	>=4
MZ8	12	782977	yes	15-24	hi	married	rich	second		1-3	>=24	has visit	had_no_ME	multiple	Not working	educated	others	edu	yes wonted	Wolking	>=4
MZ8	12	782977	yes	15-24	hi	married	rich	first		1-3	>=24	has visit	had_no_ME	multiple	Not working	educated	others	edu	yes wonted	Wolking	>=4
MZ8	12	782977	yes	15-24	hi	married	rich	first	second trimester	1-3	>=24	has visit	Had_me	single	Not working	educated	islamic	edu	yes wonted	Wolking	<4
MZ8	12	782977	no	25-34	hi	married	rich	second	second trimester	1-3	>=24	has visit	Had_me	single	Not working	educated	evangelical	edu	yes wonted	Wolking	>=4
MZ8	12	782977	no	15-24	hi	not married	rich	second	second trimester	1-3	>=24	has visit	Had_me	single	Not working	educated	catholic	edu	yes wonted	Wolking	>=4
MZ8	12	782977	no	35-49	hi	married	rich	>=3	second trimester	>3	>=24	has visit	Had_me	single	Working	educated	catholic	edu	yes wonted	Wolking	>=4
MZ8	12	782977	no	25-34	hi	married	rich	second	second trimester	1-3	>=24	has visit	Had_me	single	Not working	not educated	catholic	edu	yes wonted	vecchle	<4
MZ8	12	782977	no	35-49	hi	married	rich	>=3	second trimester	>3	>=24	has visit	Had_me	single	Not working	educated	catholic	No edu	yes wonted	Wolking	>=4
MZ8	12	782977	no	25-34	hi	married	rich	second	third trimester	1-3	>=24	has visit	Had_me	single	Not working	not educated	catholic	edu	yes wonted	Wolking	<4
MZ8	13	673773	no	15-24	hi	not married	rich	first	first trimester	1-3	>=24	no visit	Had_me	single	Not working	educated	evangelical	edu	yes wonted	Wolking	<4
MZ8	13	673773	no	25-34	hi	W/D/S	rich	>=3	first trimester	1-3	>=24	has visit	Had_me	single	Working	educated	islamic	edu	yes wonted	Wolking	>=4
MZ8	13	673773	no	25-34	hi	married	rich	>=3	second trimester	>3	>=24	has visit	Had_me	single	Working	educated	islamic	edu	yes wonted	Wolking	<4
MZ8	13	673773	no	25-34	hi	married	rich	>=3	second trimester	>3	>=24	has visit	Had_me	single	Working	not educated	islamic	edu	yes wonted	Wolking	>=4
MZ8	13	673773	no	15-24	hi	married	rich	first	second trimester	1-3	>=24	has visit	Had_me	single	Not working	educated	evangelical	edu	yes wonted	Wolking	>=4
MZ8	13	673773	no	15-24	hi	married	rich	first	first trimester	1-3	>=24	has visit	Had_me	single	Not working	educated	catholic	edu	yes wonted	Wolking	>=4
MZ8	13	673773	no	25-34	hi	married	middle	>=3	second trimester	>3	>=24	has visit	had_no_ME	single	Working	educated	islamic	edu	not wanted	Wolking	>=4
MZ8	13	673773	no	25-34	hi	married	rich	>=3	second trimester	>3	<24	has visit	had_no_ME	single	Working	educated	islamic	edu	yes wonted	Wolking	<4
MZ8	13	673773	no	25-34	hi	married	rich	>=3		>3	>=24	has visit	had_no_ME	single	Working	educated	islamic	edu	yes wonted	Wolking	>=4
MZ8	13	673773	no	15-24	hi	W/D/S	rich	second	second trimester	1-3	<24	has visit	had_no_ME	single	Not working	educated	islamic	edu	yes wonted	Wolking	>=4
MZ8	13	673773	no	15-24	hi	W/D/S	rich	>=3	second trimester	1-3	>=24	has visit	had_no_ME	single	Not working	educated	islamic	edu	yes wonted	Wolking	>=4
MZ8	13	673773	no	15-24	hi	not married	rich	second	second trimester	1-3	<24	has visit	Had_me	single	Not working	educated	islamic	edu	yes wonted	Wolking	>=4
MZ8	13	673773	no	15-24	hi	not married	rich	first		1-3	>=24	has visit	Had_me	single	Not working	educated	islamic	edu	yes wonted	Wolking	>=4
MZ8	13	673773	no	15-24	hi	not married	rich	first	second trimester	1-3	>=24	has visit	Had_me	single	Not working	educated	catholic	edu	yes wonted	Wolking	>=4
MZ8	13	673773	no	25-34	hi	not married	rich	first	second trimester	1-3	>=24	has visit	Had_me	single	Not working	educated	catholic	edu	yes wonted	Wolking	>=4
MZ8	14	698584	yes	25-34	hi	married	rich	>=3	third trimester	>3	>=24	has visit	Had_me	multiple	Working	educated	islamic	edu	yes wonted	vecchle	<4
MZ8	14	698584	no	25-34	hi	married	rich	>=3		>3	>=24	has visit	Had_me	multiple	Working	educated	islamic	edu	yes wonted	vecchle	>=4
MZ8	14	698584	no	25-34	hi	married	rich	>=3	third trimester	>3	>=24	has visit	Had_me	single	Working	educated	islamic	edu	yes wonted	Wolking	<4
MZ8	14	698584	no	25-34	hi	married	rich	>=3	second trimester	>3	>=24	has visit	Had_me	single	Not working	educated	islamic	edu	yes wonted	Wolking	>=4
MZ8	14	698584	no	35-49	hi	married	middle	>=3	second trimester	>3	>=24	has visit	Had_me	single	Working	educated	catholic	edu	yes wonted	Wolking	<4
MZ8	14	698584	no	15-24	hi	not married	middle	first	second trimester	1-3	>=24	has visit	Had_me	single	Working	educated	catholic	edu	yes wonted	Wolking	<4
MZ8	14	698584	yes	35-49	hi	married	rich	>=3	third trimester	1-3	>=24	has visit	Had_me	single	Working	educated	islamic	edu	yes wonted	Wolking	<4
MZ8	14	698584	no	35-49	hi	married	middle	>=3	second trimester	>3	>=24	has visit	had_no_ME	multiple	Working	educated	islamic	edu	yes wonted	Wolking	>=4
MZ8	14	698584	no	35-49	hi	married	middle	>=3		>3	>=24	has visit	had_no_ME	multiple	Working	educated	islamic	edu	yes wonted	Wolking	>=4
MZ8	14	698584	no	35-49	hi	W/D/S	middle	>=3	first trimester	>3	>=24	has visit	had_no_ME	single	Not working	educated	islamic	edu	yes wonted	Wolking	>=4
MZ8	14	698584	no	25-34	hi	married	rich	>=3	second trimester	1-3	>=24	has visit	Had_me	single	Not working	educated	evangelical	edu	yes wonted	Wolking	>=4
MZ8	14	698584	no	15-24	hi	married	rich	second	second trimester	1-3	>=24	has visit	Had_me	single	Not working	educated	islamic	No edu	yes wonted	Wolking	>=4
MZ8	14	698584	no	25-34	hi	married	rich	>=3	first trimester	1-3	>=24	has visit	Had_me	single	Not working	educated	catholic	edu	yes wonted	Wolking	>=4
MZ8	14	698584	no	25-34	hi	married	rich	>=3	first trimester	>3	>=24	has visit	Had_me	single	Not working	educated	catholic	edu	yes wonted	Wolking	>=4
MZ8	15	995175	no	15-24	hi	W/D/S	middle	first	second trimester	1-3	>=24	has visit	had_no_ME	single	Not working	educated	evangelical	edu	yes wonted	Wolking	>=4
MZ8	15	995175	no	25-34	hi	married	rich	>=3	second trimester	>3	>=24	has visit	Had_me	single	Not working	educated	islamic	edu	yes wonted	Wolking	<4
MZ8	15	995175	no	25-34	hi	married	middle	second	first trimester	1-3	>=24	has visit	had_no_ME	single	Not working	educated	catholic	edu	yes wonted	Wolking	<4
MZ8	15	995175	no	15-24	hi	married	poor	first	second trimester	1-3	>=24	has visit	Had_me	single	Working	educated	evangelical	edu	yes wonted	Wolking	<4
MZ8	15	995175	no	15-24	home	married	rich	first	second trimester	1-3	>=24	has visit	had_no_ME	single	Not working	educated	catholic	edu	yes wonted	Wolking	>=4
MZ8	15	995175	no	15-24	hi	married	poor	first	second trimester	1-3	>=24	has visit	had_no_ME	single	Not working	educated	catholic	edu	yes wonted	Wolking	>=4
MZ8	15	995175	no	25-34	home	married	rich	>=3	second trimester	1-3	>=24	no visit	Had_me	single	Not working	educated	catholic	edu	yes wonted	Wolking	<4
MZ8	15	995175	no	25-34	home	married	rich	second		1-3	>=24	has visit	Had_me	single	Not working	educated	catholic	edu	yes wonted	Wolking	>=4
MZ8	15	995175	no	25-34	hi	married	poor	>=3	second trimester	>3	>=24	has visit	Had_me	single	Working	educated	catholic	No edu	yes wonted	Wolking	<4
MZ8	15	995175	no	15-24	hi	married	rich	second	second trimester	1-3	<24	has visit	Had_me	single	Working	educated	catholic	edu	yes wonted	Wolking	>=4
MZ8	16	468705	no	35-49	hi	married	middle	>=3	third trimester	>3	<24	has visit	had_no_ME	single	Working	educated	islamic	edu	yes wonted	Wolking	<4
MZ8	16	468705	no	35-49	hi	married	middle	>=3		>3	<24	has visit	had_no_ME	single	Working	educated	islamic	edu	yes wonted	Wolking	>=4
MZ8	16	468705	no	25-34	hi	married	middle	>=3	third trimester	>3	>=24	has visit	had_no_ME	single	Working	not educated	islamic	No edu	yes wonted	Wolking	<4
MZ8	16	468705	no	25-34	hi	married	middle	>=3	second trimester	>3	>=24	has visit	had_no_ME	single	Working	not educated	islamic	No edu	yes wonted	Wolking	<4
MZ8	16	468705	no	25-34	home	married	middle	>=3	third trimester	>3	>=24	has visit	had_no_ME	single	Working	not educated	islamic	No edu	yes wonted	Wolking	<4
MZ8	16	468705	no	15-24	hi	married	poor	second	third trimester	1-3	>=24	has visit	had_no_ME	single	Working	not educated	islamic	No edu	yes wonted	Wolking	<4
MZ8	16	468705	no	15-24	hi	married	middle	>=3	second trimester	>3	>=24	has visit	had_no_ME	single	Not working	not educated	islamic	No edu	yes wonted	Wolking	>=4
MZ8	16	468705	no	15-24	home	not married	middle	first	third trimester	1-3	>=24	has visit	Had_me	single	Not working	educated	islamic	edu	yes wonted	Wolking	<4
MZ8	16	468705	no	25-34	hi	married	middle	>=3	second trimester	>3	<24	has visit	Had_me	single	Not working	educated	islamic	edu	yes wonted	Wolking	>=4
MZ8	16	468705	no	25-34	hi	married	middle	>=3		>3	<24	has visit	Had_me	single	Not working	educated	islamic	edu	yes wonted	Wolking	>=4
MZ8	16	468705	no	15-24	hi	married	poor	first	second trimester	1-3	>=24	has visit	had_no_ME	single	Not working	not educated	islamic	No edu	yes wonted	Wolking	<4
MZ8	16	468705	no	15-24	hi	married	poor	first	third trimester	1-3	>=24	has visit	had_no_ME	single	Not working	not educated	islamic	No edu	yes wonted	Wolking	<4
MZ8	16	468705	no	25-34	hi	married	poor	first	second trimester	1-3	>=24	has visit	Had_me	single	Not working	not educated	islamic	No edu	yes wonted	vecchle	>=4
MZ8	16	468705	no	35-49	hi	married	middle	>=3		>3	>=24	no visit	Had_me	single	Not working	not educated	islamic	No edu	yes wonted	vecchle	<4
MZ8	16	468705	no	35-49	hi	married	middle	>=3		>3	>=24	has visit	Had_me	single	Not working	not educated	islamic	No edu	yes wonted	vecchle	>=4
MZ8	17	1037012	no	25-34	hi	married	middle	>=3	second trimester	>3	>=24	has visit	had_no_ME	single	Working	not educated	islamic	No edu	yes wonted	Wolking	>=4
MZ8	17	1037012	no	25-34	hi	married	middle	>=3		>3	>=24	has visit	had_no_ME	single	Working	not educated	islamic	No edu	yes wonted	Wolking	>=4
MZ8	17	1037012	no	35-49	hi	married	middle	>=3	second trimester	>3	>=24	has visit	Had_me	single	Working	not educated	islamic	No edu	yes wonted	Wolking	>=4
MZ8	17	1037012	no	35-49	hi	married	middle	>=3	second trimester	>3	>=24	has visit	had_no_ME	single	Working	not educated	islamic	No edu	yes wonted	Wolking	>=4
MZ8	17	1037012	no	15-24	home	married	middle	second	first trimester	1-3	>=24	has visit	Had_me	single	Working	not educated	islamic	edu	yes wonted	Wolking	>=4
MZ8	17	1037012	no	15-24	hi	W/D/S	middle	>=3	first trimester	>3	>=24	has visit	Had_me	multiple	Working	not educated	islamic	edu	yes wonted	Wolking	>=4
MZ8	17	1037012	no	15-24	hi	W/D/S	middle	>=3		>3	>=24	has visit	Had_me	multiple	Working	not educated	islamic	edu	yes wonted	Wolking	>=4
MZ8	17	1037012	no	35-49	home	married	poor	>=3	second trimester	>3	>=24	has visit	had_no_ME	single	Working	not educated	islamic	No edu	yes wonted	Wolking	<4
MZ8	17	1037012	no	15-24	hi	married	poor	>=3	second trimester	1-3	>=24	has visit	had_no_ME	single	Not working	not educated	islamic	edu	yes wonted	vecchle	>=4
MZ8	17	1037012	no	35-49	hi	married	middle	>=3	second trimester	>3	>=24	has visit	had_no_ME	single	Not working	not educated	islamic	No edu	not wanted	Wolking	>=4
MZ8	17	1037012	no	35-49	hi	W/D/S	poor	>=3	third trimester	>3	>=24	has visit	had_no_ME	multiple	Not working	not educated	islamic	edu	yes wonted	Wolking	<4
MZ8	17	1037012	no	35-49	hi	W/D/S	poor	>=3		>3	>=24	has visit	had_no_ME	multiple	Not working	not educated	islamic	edu	yes wonted	Wolking	>=4
MZ8	17	1037012	no	25-34	hi	married	poor	>=3	second trimester	>3	<24	has visit	had_no_ME	single	Not working	not educated	islamic	No edu	yes wonted	Wolking	<4
MZ8	17	1037012	no	25-34	hi	married	poor	>=3		>3	>=24	has visit	had_no_ME	single	Not working	not educated	islamic	No edu	yes wonted	Wolking	>=4
MZ8	17	1037012	no	15-24	hi	married	rich	second	second trimester	1-3	>=24	has visit	Had_me	single	Not working	not educated	islamic	edu	yes wonted	Wolking	>=4
MZ8	17	1037012	no	25-34	hi	married	middle	>=3	second trimester	>3	>=24	has visit	had_no_ME	single	Working	educated	islamic	No edu	yes wonted	Wolking	>=4
MZ8	17	1037012	no	25-34	hi	married	middle	>=3	second trimester	>3	>=24	has visit	Had_me	single	Not working	not educated	islamic	No edu	yes wonted	Wolking	<4
MZ8	17	1037012	no	35-49	hi	married	middle	>=3	third trimester	>3	<24	has visit	had_no_ME	single	Not working	not educated	islamic	No edu	yes wonted	Wolking	<4
MZ8	17	1037012	no	35-49	hi	married	middle	>=3		>3	<24	has visit	had_no_ME	single	Not working	not educated	islamic	No edu	yes wonted	Wolking	>=4
MZ8	17	1037012	no	25-34	hi	married	middle	>=3	second trimester	>3	>=24	has visit	had_no_ME	single	Not working	not educated	islamic	edu	yes wonted	Wolking	>=4
MZ8	18	1751483	no	15-24	home	married	poor	>=3	second trimester	1-3	>=24	has visit	had_no_ME	single	Working	not educated	catholic	edu	yes wonted	Wolking	>=4
MZ8	18	1751483	no	15-24	hi	married	poor	second	second trimester	1-3	<24	has visit	had_no_ME	single	Working	educated	catholic	edu	yes wonted	Wolking	>=4
MZ8	18	1751483	no	35-49	home	married	poor	>=3	second trimester	>3	>=24	has visit	had_no_ME	single	Working	educated	catholic	edu	yes wonted	Wolking	>=4
MZ8	18	1751483	no	35-49	home	married	poor	>=3	second trimester	>3	>=24	has visit	had_no_ME	single	Working	educated	catholic	edu	yes wonted	Wolking	>=4
MZ8	18	1751483	no	35-49	hi	married	poor	>=3		>3	<24	has visit	had_no_ME	single	Working	educated	catholic	edu	yes wonted	Wolking	>=4
MZ8	18	1751483	no	35-49	home	married	poor	>=3	third trimester	>3	>=24	has visit	had_no_ME	single	Working	educated	catholic	edu	yes wonted	Wolking	<4
MZ8	18	1751483	no	15-24	hi	married	poor	>=3	third trimester	>3	>=24	has visit	had_no_ME	single	Not working	educated	islamic	edu	yes wonted	Wolking	<4
MZ8	18	1751483	no	25-34	hi	married	middle	>=3	second trimester	1-3	>=24	has visit	Had_me	single	Not working	educated	catholic	edu	yes wonted	Wolking	>=4
MZ8	18	1751483	no	25-34	hi	married	middle	second		1-3	>=24	has visit	Had_me	single	Not working	educated	catholic	edu	yes wonted	Wolking	>=4
MZ8	18	1751483	no	35-49	hi	married	poor	>=3	second trimester	>3	>=24	has visit	had_no_ME	single	Working	not educated	evangelical	edu	yes wonted	Wolking	>=4
MZ8	18	1751483	no	25-34	hi	married	poor	>=3	second trimester	>3	>=24	has visit	had_no_ME	single	Not working	educated	catholic	edu	yes wonted	vecchle	<4
MZ8	18	1751483	no	25-34	hi	married	poor	>=3		>3	<24	has visit	had_no_ME	single	Not working	educated	catholic	edu	yes wonted	vecchle	>=4
MZ8	18	1751483	no	25-34	hi	married	middle	>=3	second trimester	>3	>=24	has visit	had_no_ME	single	Working	not educated	Zion	edu	yes wonted	Wolking	>=4
MZ8	18	1751483	no	15-24	hi	married	poor	second	second trimester	1-3	>=24	has visit	Had_me	single	Working	educated	catholic	edu	yes wonted	vecchle	>=4
MZ8	18	1751483	no	15-24	hi	married	poor	first		1-3	>=24	has visit	Had_me	single	Working	educated	catholic	edu	yes wonted	vecchle	>=4
MZ8	18	1751483	no	15-24	home	married	poor	first	third trimester	1-3	>=24	has visit	had_no_ME	single	Working	not educated	evangelical	No edu	yes wonted	Wolking	<4
MZ8	18	1751483	no	15-24	home	married	middle	>=3	second trimester	>3	>=24	has visit	Had_me	single	Not working	educated	catholic	edu	yes wonted	Wolking	>=4
MZ8	18	1751483	no	25-34	home	married	poor	>=3	third trimester	>3	>=24	has visit	had_no_ME	single	Working	not educated	evangelical	No edu	yes wonted	Wolking	<4
MZ8	19	611357	no	35-49	home	W/D/S	poor	>=3		1-3	>=24	no visit	had_no_ME	single	Working	not educated	catholic	edu	yes wonted	Wolking	<4
MZ8	19	611357	no	15-24	home	married	poor	second		1-3	<24	no visit	had_no_ME	single	Working	not educated	evangelical	edu	yes wonted	Wolking	<4
MZ8	19	611357	no	15-24	home	married	poor	first		1-3	>=24	has visit	had_no_ME	single	Working	not educated	evangelical	edu	yes wonted	Wolking	>=4
MZ8	19	611357	no	15-24	home	married	poor	second		1-3	>=24	no visit	had_no_ME	single	Working	not educated	evangelical	No edu	yes wonted	Wolking	<4
MZ8	19	611357	no	15-24	home	not married	poor	first	second trimester	1-3	>=24	has visit	had_no_ME	single	Not working	educated	catholic	edu	yes wonted	Wolking	<4
MZ8	19	611357	no	15-24	home	married	poor	>=3		>3	>=24	no visit	had_no_ME	single	Not working	not educated	catholic	edu	yes wonted	Wolking	<4
MZ8	19	611357	no	15-24	home	married	poor	>=3	second trimester	1-3	>=24	has visit	had_no_ME	single	Not working	educated	catholic	edu	yes wonted	vecchle	>=4
MZ8	19	611357	no	15-24	home	married	poor	>=3		1-3	<24	no visit	Had_me	single	Not working	educated	catholic	No edu	yes wonted	vecchle	<4
MZ8	19	611357	no	15-24	home	married	poor	second		1-3	>=24	has visit	Had_me	single	Not working	educated	catholic	No edu	yes wonted	vecchle	>=4
MZ8	19	611357	no	15-24	hi	married	poor	first	third trimester	1-3	>=24	has visit	had_no_ME	single	Working	educated	catholic	edu	yes wonted	vecchle	<4
MZ8	19	611357	no	35-49	home	married	poor	>=3	second trimester	>3	>=24	has visit	had_no_ME	single	Working	educated	evangelical	edu	yes wonted	Wolking	>=4
MZ8	19	611357	no	25-34	home	married	poor	>=3	second trimester	>3	<24	has visit	Had_me	single	Not working	educated	catholic	edu	yes wonted	vecchle	<4
MZ8	19	611357	no	15-24	home	married	poor	first		1-3	>=24	no visit	had_no_ME	single	Not working	not educated	catholic	edu	yes wonted	vecchle	<4
MZ8	19	611357	no	25-34	home	married	poor	>=3		>3	>=24	no visit	Had_me	single	Not working	not educated	catholic	edu	yes wonted	vecchle	<4
MZ8	19	611357	no	25-34	home	W/D/S	poor	>=3	second trimester	1-3	>=24	has visit	Had_me	single	Working	educated	catholic	edu	yes wonted	Wolking	<4
MZ8	19	611357	no	15-24	hi	W/D/S	poor	first	second trimester	1-3	>=24	has visit	Had_me	single	Not working	educated	catholic	edu	yes wonted	Wolking	<4
MZ8	20	668932	no	35-49	hi	married	middle	>=3	second trimester	>3	>=24	has visit	had_no_ME	single	Working	educated	islamic	No edu	yes wonted	Wolking	>=4
MZ8	20	668932	no	15-24	hi	W/D/S	poor	>=3	second trimester	1-3	>=24	has visit	Had_me	single	Working	educated	islamic	edu	yes wonted	Wolking	>=4
MZ8	20	668932	no	15-24	hi	married	middle	second	second trimester	1-3	>=24	has visit	had_no_ME	single	Not working	educated	islamic	edu	yes wonted	vecchle	>=4
MZ8	20	668932	no	15-24	hi	married	poor	>=3	second trimester	1-3	>=24	has visit	Had_me	single	Not working	educated	catholic	No edu	yes wonted	vecchle	>=4
MZ8	20	668932	no	25-34	hi	W/D/S	poor	>=3	second trimester	>3	>=24	has visit	had_no_ME	single	Not working	educated	islamic	edu	yes wonted	vecchle	>=4
MZ8	20	668932	no	15-24	hi	married	rich	first	third trimester	1-3	>=24	has visit	Had_me	single	Not working	educated	islamic	edu	yes wonted	vecchle	<4
MZ8	20	668932	no	35-49	hi	married	rich	>=3	first trimester	>3	<24	has visit	Had_me	single	Not working	educated	islamic	No edu	yes wonted	Wolking	>=4
MZ8	21	445055	no	15-24	hi	married	poor	first	second trimester	1-3	>=24	has visit	had_no_ME	single	Working	educated	catholic	edu	yes wonted	vecchle	>=4
MZ8	21	445055	no	35-49	hi	W/D/S	poor	>=3	second trimester	>3	>=24	has visit	had_no_ME	single	Working	not educated	catholic	edu	yes wonted	Wolking	>=4
MZ8	21	445055	no	25-34	home	married	poor	>=3	second trimester	>3	>=24	has visit	had_no_ME	single	Not working	educated	catholic	edu	yes wonted	Wolking	>=4
MZ8	21	445055	no	25-34	home	W/D/S	poor	>=3	second trimester	1-3	>=24	has visit	had_no_ME	single	Working	not educated	catholic	edu	yes wonted	Wolking	>=4
MZ8	21	445055	no	25-34	home	married	poor	>=3	second trimester	>3	>=24	has visit	had_no_ME	multiple	Not working	not educated	catholic	edu	yes wonted	Wolking	>=4
MZ8	21	445055	no	25-34	home	married	poor	>=3		>3	>=24	has visit	had_no_ME	multiple	Not working	not educated	catholic	edu	yes wonted	Wolking	>=4
MZ8	21	445055	no	35-49	hi	married	poor	>=3	second trimester	>3	>=24	has visit	Had_me	single	Not working	educated	catholic	edu	yes wonted	Wolking	<4
MZ8	21	445055	no	15-24	hi	married	poor	second		1-3	<24	no visit	had_no_ME	single	Not working	not educated	islamic	edu	yes wonted	vecchle	<4
MZ8	21	445055	no	15-24	hi	married	poor	first		1-3	>=24	has visit	had_no_ME	single	Not working	not educated	islamic	edu	yes wonted	vecchle	>=4
MZ8	21	445055	no	25-34	home	married	poor	>=3	second trimester	1-3	>=24	has visit	had_no_ME	single	Not working	educated	catholic	edu	yes wonted	vecchle	>=4
MZ8	21	445055	no	15-24	home	married	poor	>=3	third trimester	1-3	>=24	has visit	Had_me	single	Not working	educated	catholic	edu	yes wonted	vecchle	<4
MZ8	21	445055	no	15-24	home	married	poor	second		1-3	>=24	no visit	had_no_ME	single	Not working	educated	islamic	edu	yes wonted	vecchle	<4
MZ8	21	445055	yes	15-24	home	married	poor	second		1-3	>=24	no visit	had_no_ME	single	Not working	educated	islamic	No edu	yes wonted	vecchle	<4
MZ8	21	445055	no	15-24	home	married	poor	first		1-3	>=24	has visit	had_no_ME	single	Not working	educated	islamic	No edu	yes wonted	vecchle	>=4
MZ8	21	445055	no	25-34	hi	W/D/S	poor	>=3	second trimester	>3	>=24	has visit	had_no_ME	single	Not working	educated	islamic	edu	yes wonted	vecchle	<4
MZ8	22	542189	no	25-34	hi	married	rich	>=3	second trimester	1-3	>=24	has visit	had_no_ME	single	Working	not educated	islamic	No edu	yes wonted	vecchle	<4
MZ8	22	542189	no	25-34	home	married	rich	>=3	first trimester	>3	>=24	has visit	had_no_ME	single	Working	not educated	catholic	No edu	yes wonted	vecchle	>=4
MZ8	22	542189	no	35-49	hi	married	middle	>=3	first trimester	>3	>=24	has visit	Had_me	single	Not working	not educated	islamic	No edu	yes wonted	vecchle	<4
MZ8	22	542189	no	15-24	hi	not married	rich	first	second trimester	1-3	>=24	has visit	Had_me	single	Not working	not educated	islamic	edu	yes wonted	vecchle	>=4
MZ8	22	542189	no	25-34	hi	not married	rich	first	second trimester	1-3	>=24	has visit	had_no_ME	single	Working	not educated	islamic	edu	yes wonted	vecchle	<4
MZ8	22	542189	no	35-49	hi	married	rich	>=3	second trimester	>3	>=24	has visit	Had_me	single	Working	educated	catholic	edu	yes wonted	vecchle	>=4
MZ8	22	542189	no	25-34	hi	married	rich	first	first trimester	1-3	>=24	has visit	Had_me	single	Working	educated	catholic	edu	yes wonted	vecchle	>=4
MZ8	23	772497	no	25-34	hi	married	poor	>=3		>3	>=24	no visit	had_no_ME	single	Working	not educated	islamic	No edu	yes wonted	Wolking	<4
MZ8	23	772497	no	25-34	hi	married	poor	>=3	third trimester	>3	>=24	has visit	had_no_ME	single	Working	not educated	islamic	edu	not wanted	Wolking	<4
MZ8	23	772497	no	15-24	hi	not married	rich	first	second trimester	1-3	>=24	has visit	Had_me	single	Not working	educated	islamic	edu	yes wonted	Wolking	<4
MZ8	23	772497	yes	15-24	hi	married	middle	>=3	first trimester	1-3	>=24	has visit	had_no_ME	single	Not working	educated	islamic	edu	yes wonted	Wolking	>=4
MZ8	23	772497	no	15-24	hi	married	middle	second		1-3	>=24	has visit	had_no_ME	single	Not working	educated	islamic	edu	yes wonted	Wolking	>=4
MZ8	23	772497	no	15-24	hi	married	poor	>=3	first trimester	>3	>=24	has visit	had_no_ME	multiple	Not working	not educated	islamic	No edu	yes wonted	Wolking	>=4
MZ8	23	772497	no	15-24	hi	married	poor	>=3		>3	>=24	has visit	had_no_ME	multiple	Not working	not educated	islamic	No edu	yes wonted	Wolking	>=4
MZ8	23	772497	no	35-49	hi	W/D/S	poor	>=3	third trimester	>3	<24	has visit	had_no_ME	single	Working	educated	islamic	edu	not wanted	Wolking	<4
MZ8	23	772497	no	35-49	hi	W/D/S	poor	>=3		>3	<24	has visit	had_no_ME	single	Working	educated	islamic	edu	not wanted	Wolking	>=4
MZ8	23	772497	no	15-24	hi	married	poor	>=3	first trimester	1-3	<24	has visit	had_no_ME	single	Not working	educated	islamic	edu	yes wonted	Wolking	>=4
MZ8	23	772497	no	15-24	hi	married	poor	second	second trimester	1-3	>=24	has visit	had_no_ME	single	Not working	educated	islamic	edu	yes wonted	Wolking	<4
MZ8	23	772497	no	15-24	hi	married	poor	first		1-3	>=24	has visit	had_no_ME	single	Not working	educated	islamic	edu	yes wonted	Wolking	>=4
MZ8	23	772497	no	15-24	home	married	poor	second	second trimester	1-3	>=24	has visit	had_no_ME	single	Not working	educated	islamic	edu	yes wonted	Wolking	>=4
MZ8	23	772497	no	15-24	hi	married	poor	first	first trimester	1-3	>=24	no visit	had_no_ME	single	Not working	not educated	islamic	No edu	yes wonted	Wolking	<4
MZ8	24	821647	no	15-24	hi	married	poor	second	second trimester	1-3	>=24	has visit	had_no_ME	single	Not working	educated	islamic	edu	yes wonted	Wolking	>=4
MZ8	24	821647	no	25-34	hi	married	middle	>=3	second trimester	1-3	>=24	has visit	had_no_ME	single	Working	educated	islamic	edu	yes wonted	Wolking	<4
MZ8	24	821647	yes	15-24	hi	married	poor	first	first trimester	1-3	>=24	has visit	Had_me	single	Not working	educated	islamic	No edu	yes wonted	Wolking	>=4
MZ8	24	821647	no	25-34	hi	married	poor	>=3	second trimester	1-3	>=24	has visit	Had_me	single	Not working	educated	islamic	edu	yes wonted	Wolking	<4
MZ8	24	821647	no	15-24	hi	married	poor	second	second trimester	1-3	<24	has visit	had_no_ME	single	Working	not educated	islamic	edu	yes wonted	Wolking	<4
MZ8	24	821647	no	15-24	hi	married	poor	first		1-3	>=24	has visit	had_no_ME	single	Working	not educated	islamic	edu	yes wonted	Wolking	>=4
MZ8	24	821647	no	25-34	hi	married	poor	>=3	first trimester	>3	>=24	has visit	Had_me	single	Not working	not educated	islamic	No edu	yes wonted	Wolking	>=4
MZ8	24	821647	no	25-34	hi	W/D/S	middle	>=3	second trimester	1-3	>=24	has visit	had_no_ME	single	Not working	educated	islamic	edu	yes wonted	Wolking	<4
MZ8	24	821647	no	15-24	hi	married	poor	first	first trimester	1-3	>=24	has visit	had_no_ME	single	Not working	educated	islamic	edu	yes wonted	Wolking	>=4
MZ8	24	821647	no	35-49	hi	married	poor	>=3	second trimester	>3	>=24	has visit	Had_me	single	Not working	not educated	islamic	No edu	yes wonted	Wolking	<4
MZ8	24	821647	no	25-34	hi	married	poor	>=3	first trimester	>3	>=24	has visit	Had_me	single	Not working	educated	islamic	No edu	yes wonted	vecchle	>=4
MZ8	24	821647	no	15-24	hi	married	poor	second	second trimester	1-3	>=24	has visit	had_no_ME	single	Not working	not educated	islamic	No edu	yes wonted	Wolking	>=4
MZ8	25	513962	no	15-24	hi	married	poor	first	first trimester	1-3	>=24	has visit	had_no_ME	single	Working	educated	islamic	No edu	yes wonted	Wolking	>=4
MZ8	25	513962	no	25-34	hi	married	rich	>=3	second trimester	>3	>=24	has visit	had_no_ME	single	Not working	not educated	islamic	edu	yes wonted	Wolking	>=4
MZ8	25	513962	yes	15-24	hi	married	rich	>=3	second trimester	1-3	>=24	has visit	Had_me	single	Not working	educated	islamic	edu	yes wonted	Wolking	<4
MZ8	26	568431	no	15-24	hi	married	poor	first	third trimester	1-3	>=24	has visit	Had_me	single	Not working	not educated	islamic	edu	yes wonted	Wolking	<4
MZ8	26	568431	no	15-24	hi	married	middle	second	second trimester	1-3	<24	has visit	Had_me	single	Working	educated	islamic	edu	yes wonted	Wolking	>=4
MZ8	26	568431	no	15-24	hi	married	middle	first		1-3	>=24	has visit	Had_me	single	Working	educated	islamic	edu	yes wonted	Wolking	>=4
MZ8	26	568431	no	25-34	hi	married	poor	>=3	second trimester	1-3	>=24	has visit	had_no_ME	single	Not working	not educated	islamic	No edu	yes wonted	Wolking	<4
MZ8	26	568431	no	35-49	hi	married	poor	>=3	second trimester	>3	>=24	has visit	had_no_ME	single	Not working	not educated	islamic	edu	yes wonted	Wolking	>=4
MZ8	26	568431	no	25-34	hi	married	poor	>=3	second trimester	1-3	>=24	has visit	Had_me	single	Not working	not educated	islamic	No edu	yes wonted	Wolking	>=4
MZ8	26	568431	no	15-24	hi	married	middle	first	second trimester	1-3	>=24	has visit	had_no_ME	single	Not working	not educated	islamic	edu	yes wonted	Wolking	>=4
MZ8	26	568431	no	35-49	hi	married	poor	>=3	second trimester	>3	>=24	has visit	had_no_ME	single	Not working	not educated	islamic	edu	yes wonted	Wolking	>=4
MZ8	26	568431	no	35-49	hi	married	middle	>=3	second trimester	>3	>=24	has visit	had_no_ME	single	Not working	not educated	islamic	edu	yes wonted	Wolking	>=4
MZ8	26	568431	no	35-49	hi	married	poor	>=3	second trimester	>3	>=24	has visit	Had_me	single	Not working	not educated	islamic	No edu	yes wonted	Wolking	<4
MZ8	26	568431	no	35-49	hi	married	middle	>=3	second trimester	>3	>=24	has visit	had_no_ME	single	Not working	not educated	islamic	edu	yes wonted	Wolking	>=4
MZ8	26	568431	no	35-49	hi	married	middle	>=3		>3	>=24	has visit	had_no_ME	single	Not working	not educated	islamic	edu	yes wonted	Wolking	>=4
MZ8	27	610440	no	15-24	hi	married	poor	>=3	third trimester	1-3	<24	has visit	had_no_ME	single	Not working	educated	islamic	edu	yes wonted	vecchle	<4
MZ8	27	610440	no	15-24	hi	married	poor	second		1-3	>=24	has visit	had_no_ME	single	Not working	educated	islamic	edu	yes wonted	vecchle	>=4
MZ8	27	610440	no	25-34	home	married	poor	>=3	second trimester	>3	>=24	has visit	had_no_ME	single	Not working	educated	islamic	edu	yes wonted	Wolking	>=4
MZ8	27	610440	no	15-24	home	married	poor	second	second trimester	1-3	>=24	has visit	had_no_ME	single	Not working	not educated	islamic	edu	yes wonted	vecchle	>=4
MZ8	27	610440	no	25-34	home	married	poor	>=3	first trimester	1-3	>=24	has visit	had_no_ME	single	Not working	educated	islamic	edu	yes wonted	vecchle	<4
MZ8	27	610440	no	15-24	home	married	poor	first	first trimester	1-3	>=24	has visit	had_no_ME	single	Not working	educated	islamic	edu	yes wonted	vecchle	>=4
MZ8	28	788567	no	35-49	hi	married	poor	>=3	second trimester	>3	>=24	has visit	had_no_ME	single	Working	educated	islamic	edu	yes wonted	vecchle	<4
MZ8	28	788567	no	25-34	hi	married	poor	>=3	second trimester	>3	>=24	has visit	had_no_ME	single	Working	educated	islamic	No edu	yes wonted	Wolking	<4
MZ8	28	788567	no	35-49	home	married	poor	>=3	second trimester	>3	>=24	has visit	had_no_ME	single	Working	educated	islamic	No edu	not wanted	Wolking	>=4
MZ8	28	788567	no	15-24	home	married	poor	second	second trimester	1-3	<24	has visit	had_no_ME	single	Working	not educated	islamic	No edu	yes wonted	vecchle	<4
MZ8	28	788567	no	15-24	home	married	poor	>=3	first trimester	1-3	>=24	has visit	had_no_ME	single	Not working	not educated	islamic	edu	yes wonted	vecchle	>=4
MZ8	28	788567	no	25-34	home	married	middle	>=3	second trimester	1-3	>=24	has visit	had_no_ME	single	Working	educated	islamic	No edu	yes wonted	vecchle	<4
MZ8	28	788567	no	25-34	hi	married	poor	>=3	second trimester	>3	>=24	has visit	had_no_ME	single	Not working	not educated	islamic	No edu	yes wonted	vecchle	>=4
MZ8	28	788567	no	25-34	hi	married	poor	>=3		>3	>=24	has visit	had_no_ME	single	Not working	not educated	islamic	No edu	yes wonted	vecchle	>=4
MZ8	28	788567	no	35-49	hi	W/D/S	poor	>=3	second trimester	>3	>=24	has visit	had_no_ME	single	Working	educated	islamic	edu	yes wonted	vecchle	>=4
MZ8	28	788567	no	15-24	hi	married	poor	first	second trimester	1-3	>=24	has visit	had_no_ME	single	Not working	not educated	islamic	No edu	yes wonted	vecchle	<4
MZ8	28	788567	yes	25-34	hi	married	poor	second	first trimester	1-3	<24	has visit	had_no_ME	single	Not working	educated	islamic	edu	yes wonted	vecchle	>=4
MZ8	28	788567	no	15-24	home	married	poor	second	second trimester	1-3	>=24	has visit	had_no_ME	single	Not working	not educated	islamic	edu	yes wonted	vecchle	>=4
MZ8	28	788567	no	35-49	home	married	poor	>=3		>3	>=24	no visit	Had_me	single	Not working	not educated	islamic	No edu	yes wonted	vecchle	<4
MZ8	28	788567	no	35-49	home	W/D/S	poor	>=3		>3	>=24	no visit	Had_me	single	Working	not educated	islamic	edu	yes wonted	Wolking	<4
MZ8	29	993658	no	15-24	hi	married	poor	second	third trimester	1-3	>=24	has visit	had_no_ME	single	Working	not educated	islamic	edu	yes wonted	Wolking	<4
MZ8	29	993658	no	15-24	home	married	poor	>=3	second trimester	>3	>=24	has visit	Had_me	single	Not working	not educated	islamic	No edu	yes wonted	vecchle	<4
MZ8	29	993658	no	35-49	hi	married	poor	>=3	third trimester	>3	>=24	has visit	had_no_ME	single	Working	educated	islamic	No edu	yes wonted	Wolking	<4
MZ8	29	993658	no	15-24	home	W/D/S	middle	first	second trimester	1-3	>=24	has visit	had_no_ME	single	Not working	not educated	islamic	edu	yes wonted	vecchle	<4
MZ8	29	993658	no	15-24	home	married	middle	first	third trimester	1-3	>=24	has visit	had_no_ME	single	Not working	not educated	islamic	No edu	yes wonted	vecchle	>=4
MZ8	29	993658	no	25-34	home	married	poor	>=3	third trimester	>3	>=24	has visit	had_no_ME	single	Working	not educated	islamic	No edu	yes wonted	Wolking	<4
MZ8	29	993658	no	25-34	home	married	poor	>=3		>3	<24	has visit	had_no_ME	single	Working	not educated	islamic	No edu	yes wonted	Wolking	>=4
MZ8	29	993658	no	35-49	hi	married	poor	>=3	third trimester	>3	>=24	has visit	had_no_ME	single	Not working	not educated	islamic	edu	yes wonted	vecchle	<4
MZ8	29	993658	no	15-24	hi	married	middle	second	third trimester	1-3	>=24	has visit	had_no_ME	multiple	Not working	not educated	islamic	edu	yes wonted	vecchle	<4
MZ8	29	993658	yes	15-24	hi	married	middle	first		1-3	>=24	has visit	had_no_ME	multiple	Not working	not educated	islamic	edu	yes wonted	vecchle	>=4
MZ8	29	993658	no	15-24	hi	married	poor	>=3	third trimester	1-3	>=24	has visit	had_no_ME	single	Working	educated	islamic	edu	yes wonted	vecchle	<4
MZ8	29	993658	no	25-34	home	married	poor	>=3	third trimester	>3	>=24	has visit	had_no_ME	single	Not working	not educated	islamic	No edu	yes wonted	vecchle	<4
MZ8	29	993658	no	35-49	home	married	middle	>=3		>3	<24	no visit	Had_me	single	Working	not educated	islamic	No edu	yes wonted	vecchle	<4
MZ8	29	993658	no	25-34	home	married	poor	>=3	second trimester	1-3	>=24	has visit	Had_me	single	Not working	not educated	islamic	edu	yes wonted	Wolking	<4
MZ8	29	993658	no	35-49	hi	married	poor	>=3	second trimester	>3	>=24	has visit	Had_me	single	Working	not educated	islamic	No edu	yes wonted	vecchle	<4
MZ8	29	993658	no	15-24	hi	married	poor	first	third trimester	1-3	>=24	has visit	Had_me	single	Not working	not educated	islamic	No edu	yes wonted	vecchle	<4
MZ8	30	319571	no	15-24	home	W/D/S	poor	first	second trimester	1-3	>=24	has visit	had_no_ME	single	Working	not educated	islamic	edu	yes wonted	Wolking	<4
MZ8	30	319571	no	15-24	home	W/D/S	poor	second	second trimester	1-3	>=24	has visit	had_no_ME	single	Working	not educated	islamic	edu	yes wonted	Wolking	<4
MZ8	30	319571	no	15-24	hi	W/D/S	poor	second	second trimester	1-3	>=24	has visit	had_no_ME	single	Not working	not educated	islamic	edu	yes wonted	Wolking	>=4
MZ8	30	319571	no	35-49	home	married	poor	>=3	third trimester	>3	>=24	has visit	had_no_ME	single	Working	not educated	islamic	No edu	yes wonted	vecchle	<4
MZ8	30	319571	no	25-34	home	married	poor	>=3		>3	<24	no visit	had_no_ME	single	Not working	not educated	islamic	edu	yes wonted	vecchle	<4
MZ8	30	319571	no	25-34	home	married	poor	>=3		>3	<24	has visit	had_no_ME	single	Not working	not educated	islamic	edu	yes wonted	vecchle	>=4
MZ8	30	319571	no	25-34	home	married	poor	>=3		>3	<24	no visit	Had_me	single	Not working	not educated	islamic	No edu	yes wonted	vecchle	<4
MZ8	30	319571	no	15-24	hi	married	poor	>=3	second trimester	1-3	<24	has visit	had_no_ME	single	Not working	not educated	islamic	No edu	yes wonted	vecchle	>=4
MZ8	30	319571	no	15-24	hi	married	poor	second		1-3	>=24	has visit	had_no_ME	single	Not working	not educated	islamic	No edu	yes wonted	vecchle	>=4
MZ8	30	319571	no	35-49	home	married	poor	>=3	first trimester	>3	>=24	has visit	had_no_ME	single	Working	not educated	islamic	No edu	yes wonted	vecchle	>=4
MZ8	30	319571	no	25-34	hi	married	poor	>=3	second trimester	1-3	>=24	has visit	had_no_ME	single	Not working	not educated	islamic	No edu	yes wonted	Wolking	<4
MZ8	30	319571	no	25-34	home	W/D/S	poor	second		1-3	>=24	no visit	had_no_ME	single	Not working	not educated	islamic	edu	yes wonted	Wolking	<4
MZ8	30	319571	no	25-34	hi	W/D/S	poor	second	second trimester	1-3	>=24	has visit	had_no_ME	single	Not working	not educated	islamic	edu	yes wonted	vecchle	<4
MZ8	30	319571	no	25-34	home	married	poor	>=3	third trimester	1-3	<24	has visit	had_no_ME	single	Not working	not educated	islamic	No edu	yes wonted	vecchle	<4
MZ8	30	319571	no	25-34	hi	married	poor	>=3	second trimester	>3	>=24	has visit	Had_me	single	Not working	not educated	islamic	No edu	yes wonted	vecchle	>=4
MZ8	30	319571	no	25-34	hi	married	poor	>=3		>3	<24	has visit	Had_me	single	Not working	not educated	islamic	No edu	yes wonted	vecchle	>=4
MZ8	30	319571	no	25-34	hi	married	poor	first	second trimester	1-3	>=24	has visit	Had_me	single	Not working	not educated	islamic	No edu	yes wonted	vecchle	<4
MZ8	31	482909	no	25-34	home	married	poor	>=3	second trimester	>3	>=24	has visit	had_no_ME	multiple	Working	educated	islamic	No edu	yes wonted	vecchle	<4
MZ8	31	482909	no	25-34	home	married	poor	>=3		>3	>=24	has visit	had_no_ME	multiple	Working	educated	islamic	No edu	yes wonted	vecchle	>=4
MZ8	31	482909	no	15-24	home	married	poor	first	second trimester	1-3	>=24	has visit	Had_me	single	Not working	educated	islamic	No edu	yes wonted	vecchle	<4
MZ8	31	482909	no	35-49	hi	married	poor	>=3	third trimester	>3	>=24	has visit	had_no_ME	single	Working	not educated	islamic	No edu	yes wonted	Wolking	<4
MZ8	31	482909	no	25-34	home	W/D/S	poor	>=3		>3	>=24	no visit	had_no_ME	single	Not working	not educated	islamic	edu	yes wonted	vecchle	<4
MZ8	31	482909	no	35-49	home	married	middle	>=3	second trimester	>3	>=24	has visit	Had_me	single	Working	educated	islamic	edu	yes wonted	Wolking	>=4
MZ8	31	482909	no	25-34	home	married	poor	>=3	second trimester	>3	>=24	has visit	Had_me	single	Not working	not educated	islamic	No edu	yes wonted	vecchle	<4
MZ8	31	482909	no	25-34	home	married	poor	>=3		>3	>=24	has visit	Had_me	single	Not working	not educated	islamic	No edu	yes wonted	vecchle	>=4
MZ8	31	482909	no	15-24	home	married	poor	first	second trimester	1-3	>=24	has visit	had_no_ME	single	Not working	not educated	islamic	No edu	yes wonted	vecchle	>=4
MZ8	31	482909	no	15-24	hi	W/D/S	poor	second	second trimester	1-3	<24	has visit	had_no_ME	single	Not working	not educated	islamic	edu	yes wonted	vecchle	>=4
MZ8	31	482909	no	25-34	home	married	poor	>=3	second trimester	1-3	>=24	has visit	Had_me	single	Not working	not educated	islamic	No edu	yes wonted	vecchle	>=4
MZ8	31	482909	no	25-34	home	married	poor	second		1-3	<24	has visit	Had_me	single	Not working	not educated	islamic	No edu	yes wonted	vecchle	>=4
MZ8	31	482909	no	25-34	home	married	poor	>=3	second trimester	>3	>=24	has visit	Had_me	single	Not working	educated	islamic	No edu	yes wonted	vecchle	<4
MZ8	31	482909	no	35-49	hi	married	poor	>=3	second trimester	>3	<24	has visit	had_no_ME	single	Not working	not educated	islamic	No edu	yes wonted	vecchle	>=4
MZ8	31	482909	no	35-49	home	married	poor	>=3		>3	>=24	has visit	had_no_ME	single	Not working	not educated	islamic	No edu	yes wonted	vecchle	>=4
MZ8	32	495337	no	15-24	hi	married	poor	first	third trimester	1-3	>=24	has visit	had_no_ME	single	Working	educated	islamic	edu	yes wonted	Wolking	<4
MZ8	32	495337	no	35-49	home	W/D/S	poor	>=3		>3	>=24	no visit	had_no_ME	single	Working	not educated	islamic	edu	yes wonted	Wolking	<4
MZ8	32	495337	no	25-34	hi	married	poor	>=3	second trimester	>3	<24	has visit	had_no_ME	single	Working	educated	evangelical	No edu	yes wonted	Wolking	<4
MZ8	32	495337	no	25-34	hi	married	poor	>=3		>3	>=24	has visit	had_no_ME	single	Working	educated	evangelical	No edu	yes wonted	Wolking	>=4
MZ8	32	495337	no	15-24	home	married	poor	>=3	third trimester	>3	>=24	has visit	had_no_ME	single	Not working	not educated	islamic	edu	yes wonted	vecchle	>=4
MZ8	32	495337	no	35-49	hi	married	poor	>=3	second trimester	>3	>=24	has visit	had_no_ME	single	Not working	not educated	islamic	edu	yes wonted	vecchle	<4
MZ8	32	495337	no	15-24	hi	married	poor	first	second trimester	1-3	>=24	has visit	had_no_ME	single	Working	not educated	catholic	No edu	yes wonted	vecchle	<4
MZ8	32	495337	no	25-34	home	married	poor	>=3	second trimester	>3	>=24	has visit	had_no_ME	single	Working	educated	islamic	edu	yes wonted	Wolking	<4
MZ8	32	495337	no	25-34	home	married	poor	>=3		>3	<24	has visit	had_no_ME	single	Working	educated	islamic	edu	yes wonted	Wolking	>=4
MZ8	32	495337	no	15-24	hi	married	poor	second	third trimester	1-3	<24	has visit	had_no_ME	single	Not working	educated	islamic	No edu	yes wonted	vecchle	<4
MZ8	32	495337	no	15-24	hi	married	poor	first		1-3	>=24	has visit	had_no_ME	single	Not working	educated	islamic	No edu	yes wonted	vecchle	>=4
MZ8	32	495337	no	15-24	hi	married	poor	second		1-3	<24	no visit	Had_me	single	Not working	not educated	islamic	edu	yes wonted	Wolking	<4
MZ8	32	495337	no	15-24	hi	married	poor	first		1-3	>=24	has visit	Had_me	single	Not working	not educated	islamic	edu	yes wonted	Wolking	>=4
MZ8	32	495337	no	35-49	home	married	poor	>=3	second trimester	>3	>=24	has visit	had_no_ME	single	Not working	educated	islamic	edu	yes wonted	Wolking	<4
MZ8	33	814521	no	25-34	hi	married	middle	>=3	second trimester	>3	>=24	has visit	had_no_ME	single	Not working	not educated	islamic	edu	yes wonted	Wolking	<4
MZ8	33	814521	no	35-49	hi	married	middle	>=3	second trimester	>3	>=24	has visit	had_no_ME	single	Working	educated	islamic	edu	yes wonted	Wolking	<4
MZ8	33	814521	no	35-49	home	married	poor	>=3	second trimester	>3	>=24	has visit	had_no_ME	single	Not working	educated	islamic	edu	yes wonted	Wolking	<4
MZ8	33	814521	yes	35-49	hi	married	poor	>=3	second trimester	>3	>=24	has visit	had_no_ME	single	Not working	not educated	islamic	edu	yes wonted	Wolking	<4
MZ8	33	814521	no	15-24	hi	not married	middle	first	second trimester	1-3	>=24	has visit	Had_me	single	Not working	educated	islamic	edu	yes wonted	Wolking	<4
MZ8	33	814521	no	15-24	hi	not married	middle	first	second trimester	1-3	>=24	has visit	had_no_ME	single	Not working	educated	islamic	edu	yes wonted	Wolking	>=4
MZ8	33	814521	no	15-24	hi	married	poor	first	first trimester	1-3	>=24	has visit	had_no_ME	single	Not working	educated	islamic	edu	yes wonted	Wolking	>=4
MZ8	33	814521	no	25-34	hi	married	poor	>=3	second trimester	1-3	>=24	has visit	had_no_ME	single	Not working	not educated	islamic	edu	yes wonted	Wolking	<4
MZ8	33	814521	no	15-24	hi	married	middle	second	second trimester	1-3	>=24	has visit	had_no_ME	single	Working	educated	islamic	No edu	yes wonted	Wolking	>=4
MZ8	33	814521	no	15-24	home	married	poor	first	third trimester	1-3	>=24	has visit	had_no_ME	single	Working	educated	islamic	edu	yes wonted	Wolking	<4
MZ8	33	814521	no	15-24	hi	married	middle	second	second trimester	1-3	>=24	has visit	Had_me	single	Not working	educated	islamic	edu	yes wonted	Wolking	<4
MZ8	34	632753	no	25-34	hi	W/D/S	poor	>=3	second trimester	1-3	>=24	has visit	had_no_ME	single	Not working	educated	others	edu	yes wonted	Wolking	<4
MZ8	34	632753	no	15-24	home	W/D/S	poor	>=3	third trimester	1-3	>=24	has visit	had_no_ME	single	Not working	educated	evangelical	edu	yes wonted	Wolking	<4
MZ8	35	917408	no	35-49	hi	married	poor	>=3	second trimester	>3	>=24	has visit	had_no_ME	single	Not working	educated	catholic	edu	yes wonted	Wolking	>=4
MZ8	35	917408	no	15-24	hi	married	middle	>=3	third trimester	1-3	>=24	has visit	had_no_ME	single	Working	not educated	islamic	edu	yes wonted	Wolking	<4
MZ8	35	917408	no	15-24	hi	married	rich	first	first trimester	1-3	>=24	has visit	had_no_ME	single	Not working	educated	catholic	edu	yes wonted	Wolking	>=4
MZ8	35	917408	no	15-24	hi	W/D/S	poor	first	second trimester	1-3	>=24	has visit	had_no_ME	single	Not working	educated	catholic	edu	yes wonted	Wolking	>=4
MZ8	35	917408	no	15-24	hi	not married	poor	first	second trimester	1-3	>=24	has visit	Had_me	single	Not working	educated	catholic	edu	yes wonted	Wolking	<4
MZ8	35	917408	no	25-34	hi	married	rich	>=3	second trimester	>3	>=24	has visit	Had_me	single	Not working	educated	islamic	edu	yes wonted	Wolking	>=4
MZ8	35	917408	no	25-34	hi	married	rich	second	second trimester	1-3	>=24	has visit	Had_me	single	Not working	educated	catholic	edu	yes wonted	Wolking	<4
MZ8	35	917408	no	35-49	hi	W/D/S	middle	>=3	second trimester	>3	>=24	has visit	Had_me	single	Working	educated	catholic	edu	yes wonted	Wolking	<4
MZ8	36	854856	no	15-24	hi	married	poor	>=3	third trimester	>3	>=24	has visit	Had_me	single	Working	not educated	catholic	No edu	yes wonted	Wolking	<4
MZ8	36	854856	no	25-34	hi	married	poor	>=3		>3	>=24	no visit	Had_me	single	Working	educated	catholic	No edu	yes wonted	Wolking	<4
MZ8	36	854856	no	15-24	hi	married	poor	>=3	second trimester	1-3	>=24	has visit	had_no_ME	single	Not working	educated	islamic	edu	yes wonted	Wolking	>=4
MZ8	36	854856	no	15-24	home	married	poor	second		1-3	>=24	no visit	had_no_ME	single	Not working	educated	catholic	edu	yes wonted	Wolking	<4
MZ8	36	854856	no	35-49	hi	married	poor	>=3	third trimester	>3	>=24	has visit	had_no_ME	single	Not working	educated	catholic	edu	yes wonted	Wolking	<4
MZ8	36	854856	no	35-49	hi	married	poor	>=3	second trimester	>3	>=24	has visit	had_no_ME	single	Not working	not educated	islamic	No edu	yes wonted	Wolking	>=4
MZ8	36	854856	no	35-49	home	married	poor	>=3	third trimester	>3	>=24	has visit	had_no_ME	single	Not working	not educated	catholic	edu	yes wonted	Wolking	<4
MZ8	36	854856	no	25-34	home	W/D/S	poor	>=3		>3	>=24	no visit	had_no_ME	single	Not working	educated	islamic	edu	yes wonted	Wolking	<4
MZ8	36	854856	no	25-34	hi	married	poor	>=3	second trimester	>3	>=24	has visit	had_no_ME	single	Not working	educated	islamic	edu	yes wonted	Wolking	<4
MZ8	36	854856	no	15-24	home	married	poor	second	second trimester	1-3	>=24	has visit	had_no_ME	single	Not working	educated	catholic	edu	yes wonted	Wolking	<4
MZ8	37	711848	no	25-34	hi	married	rich	>=3	third trimester	>3	<24	no visit	Had_me	single	Not working	educated	islamic	No edu	yes wonted	Wolking	<4
MZ8	37	711848	no	15-24	hi	W/D/S	middle	first	first trimester	1-3	>=24	has visit	had_no_ME	single	Not working	educated	islamic	edu	yes wonted	Wolking	>=4
MZ8	37	711848	no	15-24	hi	W/D/S	middle	>=3	first trimester	1-3	>=24	has visit	Had_me	single	Not working	educated	islamic	edu	yes wonted	Wolking	>=4
MZ8	37	711848	no	35-49	hi	W/D/S	poor	>=3	first trimester	1-3	>=24	has visit	had_no_ME	single	Not working	educated	islamic	edu	yes wonted	Wolking	>=4
MZ8	37	711848	no	15-24	hi	married	middle	first	second trimester	1-3	>=24	has visit	had_no_ME	single	Not working	not educated	islamic	edu	yes wonted	Wolking	>=4
MZ8	37	711848	no	25-34	hi	married	rich	>=3	second trimester	>3	>=24	has visit	Had_me	multiple	Not working	not educated	islamic	No edu	yes wonted	Wolking	<4
MZ8	37	711848	no	25-34	hi	married	rich	>=3		>3	>=24	has visit	Had_me	multiple	Not working	not educated	islamic	No edu	yes wonted	Wolking	>=4
MZ8	37	711848	no	15-24	hi	married	rich	second	first trimester	1-3	<24	has visit	Had_me	single	Not working	not educated	islamic	edu	yes wonted	Wolking	>=4
MZ8	37	711848	no	25-34	hi	married	rich	>=3	second trimester	1-3	>=24	has visit	Had_me	single	Not working	not educated	islamic	No edu	yes wonted	Wolking	>=4
MZ8	37	711848	no	35-49	hi	married	middle	>=3	second trimester	>3	>=24	has visit	had_no_ME	single	Not working	educated	islamic	No edu	yes wonted	Wolking	<4
MZ8	37	711848	no	25-34	hi	married	middle	second	second trimester	1-3	>=24	has visit	Had_me	single	Working	educated	islamic	No edu	yes wonted	Wolking	>=4
MZ8	37	711848	no	25-34	hi	married	rich	second	second trimester	1-3	>=24	has visit	Had_me	single	Not working	not educated	islamic	No edu	yes wonted	Wolking	>=4
MZ8	38	766154	no	15-24	hi	married	middle	first	second trimester	1-3	>=24	has visit	had_no_ME	single	Not working	not educated	islamic	edu	yes wonted	Wolking	>=4
MZ8	38	766154	no	15-24	hi	married	middle	first	second trimester	1-3	>=24	has visit	had_no_ME	single	Working	not educated	islamic	edu	yes wonted	Wolking	>=4
MZ8	38	766154	no	35-49	hi	married	middle	>=3	second trimester	>3	>=24	has visit	Had_me	single	Working	not educated	islamic	edu	yes wonted	Wolking	>=4
MZ8	38	766154	no	25-34	hi	married	middle	second	second trimester	1-3	>=24	has visit	Had_me	single	Not working	not educated	islamic	edu	yes wonted	Wolking	>=4
MZ8	38	766154	no	35-49	hi	married	poor	>=3	second trimester	>3	>=24	has visit	Had_me	single	Working	not educated	islamic	edu	yes wonted	Wolking	>=4
MZ8	38	766154	no	35-49	hi	married	poor	>=3	third trimester	>3	>=24	no visit	Had_me	single	Not working	not educated	islamic	No edu	not wanted	Wolking	<4
MZ8	38	766154	no	25-34	home	married	poor	>=3	second trimester	1-3	>=24	has visit	Had_me	single	Not working	educated	islamic	No edu	yes wonted	Wolking	<4
MZ8	38	766154	no	25-34	hi	married	poor	>=3	first trimester	1-3	>=24	has visit	had_no_ME	single	Not working	not educated	islamic	edu	yes wonted	Wolking	>=4
MZ8	38	766154	no	15-24	hi	married	poor	second	first trimester	1-3	>=24	has visit	had_no_ME	single	Not working	not educated	islamic	No edu	yes wonted	Wolking	>=4
MZ8	38	766154	no	35-49	hi	married	poor	>=3	third trimester	>3	>=24	no visit	had_no_ME	single	Not working	not educated	islamic	edu	yes wonted	Wolking	<4
MZ8	38	766154	no	35-49	hi	married	middle	>=3	first trimester	>3	>=24	has visit	had_no_ME	single	Working	not educated	islamic	edu	yes wonted	Wolking	>=4
MZ8	38	766154	no	35-49	hi	married	middle	>=3	second trimester	>3	>=24	has visit	Had_me	single	Working	not educated	islamic	edu	yes wonted	Wolking	>=4
MZ8	38	766154	no	25-34	home	married	middle	second	third trimester	1-3	<24	has visit	had_no_ME	single	Not working	not educated	islamic	No edu	yes wonted	Wolking	<4
MZ8	38	766154	no	25-34	hi	married	middle	>=3	third trimester	1-3	>=24	has visit	had_no_ME	single	Not working	not educated	islamic	No edu	yes wonted	Wolking	>=4
MZ8	38	766154	no	15-24	hi	not married	middle	first	second trimester	1-3	>=24	has visit	had_no_ME	single	Not working	not educated	islamic	edu	yes wonted	Wolking	<4
MZ8	38	766154	no	35-49	hi	W/D/S	poor	>=3	first trimester	>3	>=24	has visit	Had_me	single	Not working	not educated	islamic	edu	yes wonted	Wolking	>=4
MZ8	38	766154	no	25-34	hi	married	middle	>=3	second trimester	>3	>=24	has visit	had_no_ME	single	Not working	not educated	islamic	No edu	yes wonted	Wolking	>=4
MZ8	38	766154	no	35-49	hi	married	middle	>=3	third trimester	>3	>=24	has visit	had_no_ME	single	Not working	not educated	islamic	No edu	yes wonted	Wolking	>=4
MZ8	38	766154	no	25-34	hi	married	middle	first	second trimester	1-3	>=24	has visit	had_no_ME	single	Not working	educated	islamic	No edu	yes wonted	Wolking	>=4
MZ8	39	636101	no	25-34	hi	married	poor	>=3	second trimester	>3	<24	has visit	Had_me	single	Working	educated	islamic	edu	yes wonted	vecchle	>=4
MZ8	39	636101	no	25-34	hi	married	poor	>=3		>3	>=24	has visit	Had_me	single	Working	educated	islamic	edu	yes wonted	vecchle	>=4
MZ8	39	636101	no	15-24	hi	married	poor	second	second trimester	1-3	>=24	has visit	had_no_ME	single	Not working	educated	evangelical	No edu	yes wonted	Wolking	<4
MZ8	39	636101	no	25-34	hi	married	poor	>=3	second trimester	>3	>=24	has visit	had_no_ME	single	Working	not educated	islamic	No edu	yes wonted	Wolking	>=4
MZ8	39	636101	no	15-24	hi	married	poor	first		1-3	>=24	no visit	Had_me	single	Not working	educated	islamic	edu	yes wonted	Wolking	<4
MZ8	39	636101	no	15-24	hi	married	poor	>=3	first trimester	1-3	>=24	has visit	had_no_ME	single	Not working	educated	Zion	edu	yes wonted	Wolking	>=4
MZ8	39	636101	no	15-24	hi	married	poor	second	second trimester	1-3	>=24	has visit	had_no_ME	multiple	Not working	educated	islamic	edu	yes wonted	vecchle	>=4
MZ8	39	636101	no	15-24	hi	married	poor	first		1-3	>=24	has visit	had_no_ME	multiple	Not working	educated	islamic	edu	yes wonted	vecchle	>=4
MZ8	39	636101	no	15-24	hi	married	poor	>=3	second trimester	1-3	<24	has visit	Had_me	single	Working	not educated	islamic	edu	yes wonted	vecchle	>=4
MZ8	39	636101	no	15-24	hi	married	poor	second		1-3	>=24	has visit	Had_me	single	Working	not educated	islamic	edu	yes wonted	vecchle	>=4
MZ8	39	636101	no	35-49	hi	W/D/S	middle	>=3	second trimester	>3	<24	has visit	had_no_ME	single	Working	educated	catholic	edu	not wanted	vecchle	>=4
MZ8	39	636101	no	15-24	hi	married	poor	first		1-3	>=24	no visit	Had_me	single	Not working	educated	catholic	edu	yes wonted	Wolking	<4
MZ8	39	636101	no	35-49	home	married	poor	>=3		>3	>=24	no visit	Had_me	single	Working	not educated	catholic	No edu	yes wonted	vecchle	<4
MZ8	39	636101	no	35-49	hi	married	poor	>=3	second trimester	>3	>=24	has visit	Had_me	single	Working	not educated	catholic	edu	yes wonted	Wolking	>=4
MZ8	39	636101	no	15-24	hi	W/D/S	poor	first	first trimester	1-3	>=24	has visit	Had_me	single	Not working	educated	catholic	edu	yes wonted	vecchle	>=4
MZ8	40	926759	yes	15-24	hi	married	poor	second	first trimester	1-3	<24	has visit	Had_me	single	Working	educated	catholic	edu	yes wonted	Wolking	>=4
MZ8	40	926759	yes	15-24	hi	married	poor	first		1-3	>=24	has visit	Had_me	single	Working	educated	catholic	edu	yes wonted	Wolking	>=4
MZ8	40	926759	no	25-34	hi	married	rich	>=3	second trimester	>3	>=24	has visit	Had_me	single	Working	educated	evangelical	edu	yes wonted	Wolking	<4
MZ8	40	926759	no	15-24	hi	married	rich	>=3	second trimester	1-3	>=24	has visit	Had_me	single	Working	educated	catholic	edu	yes wonted	Wolking	<4
MZ8	40	926759	no	15-24	hi	married	poor	>=3	second trimester	>3	>=24	has visit	had_no_ME	single	Working	educated	Zion	edu	yes wonted	Wolking	<4
MZ8	40	926759	yes	25-34	hi	married	poor	second	second trimester	1-3	<24	has visit	had_no_ME	single	Working	educated	Zion	edu	yes wonted	Wolking	<4
MZ8	40	926759	no	15-24	hi	married	poor	>=3	second trimester	1-3	>=24	has visit	had_no_ME	single	Not working	educated	catholic	edu	yes wonted	Wolking	>=4
MZ8	40	926759	no	15-24	hi	married	poor	second		1-3	>=24	no visit	Had_me	single	Not working	educated	catholic	edu	yes wonted	Wolking	<4
MZ8	40	926759	no	15-24	home	married	poor	>=3		1-3	>=24	no visit	Had_me	single	Not working	educated	catholic	No edu	yes wonted	Wolking	<4
MZ8	40	926759	no	15-24	hi	married	poor	second		1-3	>=24	has visit	Had_me	single	Not working	educated	catholic	No edu	yes wonted	Wolking	>=4
MZ8	40	926759	no	15-24	hi	married	middle	first	second trimester	1-3	>=24	has visit	had_no_ME	single	Not working	educated	evangelical	edu	yes wonted	Wolking	>=4
MZ8	40	926759	no	15-24	hi	married	poor	second	second trimester	1-3	>=24	has visit	had_no_ME	single	Not working	not educated	catholic	edu	yes wonted	Wolking	>=4
MZ8	40	926759	no	25-34	hi	married	poor	>=3	third trimester	>3	<24	has visit	Had_me	single	Not working	educated	catholic	No edu	yes wonted	Wolking	<4
MZ8	40	926759	no	25-34	hi	married	poor	>=3		>3	>=24	has visit	Had_me	single	Not working	educated	catholic	No edu	yes wonted	Wolking	>=4
MZ8	40	926759	no	15-24	hi	married	poor	first	second trimester	1-3	>=24	has visit	Had_me	single	Not working	educated	catholic	edu	yes wonted	vecchle	<4
MZ8	41	340370	no	25-34	hi	married	poor	>=3	second trimester	1-3	>=24	has visit	Had_me	single	Working	educated	evangelical	edu	yes wonted	vecchle	>=4
MZ8	41	340370	no	15-24	hi	married	poor	>=3	second trimester	1-3	<24	has visit	had_no_ME	multiple	Working	educated	catholic	edu	yes wonted	vecchle	<4
MZ8	41	340370	no	15-24	hi	married	poor	second		1-3	<24	has visit	had_no_ME	multiple	Working	educated	catholic	edu	yes wonted	vecchle	>=4
MZ8	41	340370	yes	15-24	hi	married	poor	first		1-3	>=24	has visit	had_no_ME	single	Working	educated	catholic	edu	yes wonted	vecchle	>=4
MZ8	41	340370	no	15-24	hi	married	poor	>=3	second trimester	1-3	>=24	has visit	had_no_ME	multiple	Not working	educated	catholic	edu	yes wonted	Wolking	>=4
MZ8	41	340370	no	15-24	hi	married	poor	second		1-3	>=24	has visit	had_no_ME	multiple	Not working	educated	catholic	edu	yes wonted	Wolking	>=4
MZ8	41	340370	no	25-34	home	married	poor	>=3	first trimester	>3	<24	has visit	Had_me	single	Working	educated	catholic	edu	yes wonted	Wolking	<4
MZ8	41	340370	no	25-34	home	married	poor	>=3		>3	<24	no visit	had_no_ME	single	Working	educated	evangelical	edu	yes wonted	Wolking	<4
MZ8	41	340370	no	25-34	hi	married	middle	>=3	second trimester	>3	<24	has visit	Had_me	single	Not working	educated	catholic	edu	yes wonted	vecchle	>=4
MZ8	41	340370	no	25-34	home	married	poor	>=3		>3	>=24	no visit	Had_me	single	Not working	educated	catholic	No edu	yes wonted	vecchle	<4
MZ8	41	340370	no	15-24	home	married	poor	second	first trimester	1-3	>=24	has visit	had_no_ME	single	Not working	educated	catholic	edu	yes wonted	Wolking	>=4
MZ8	41	340370	no	25-34	home	married	middle	>=3	second trimester	>3	<24	has visit	Had_me	single	Not working	not educated	catholic	edu	yes wonted	vecchle	<4
MZ8	41	340370	no	25-34	hi	married	poor	>=3	first trimester	>3	>=24	has visit	had_no_ME	single	Not working	not educated	catholic	edu	yes wonted	Wolking	>=4
MZ8	41	340370	no	15-24	hi	married	poor	first	second trimester	1-3	>=24	has visit	had_no_ME	single	Not working	educated	catholic	edu	yes wonted	vecchle	<4
MZ8	41	340370	no	15-24	home	married	poor	>=3	second trimester	>3	<24	has visit	Had_me	single	Working	educated	evangelical	edu	yes wonted	vecchle	>=4
MZ8	41	340370	no	15-24	home	married	poor	>=3		>3	<24	has visit	Had_me	single	Working	educated	evangelical	edu	yes wonted	vecchle	>=4
MZ8	41	340370	no	15-24	hi	married	middle	second	second trimester	1-3	>=24	has visit	Had_me	single	Not working	educated	catholic	edu	yes wonted	vecchle	<4
MZ8	41	340370	no	15-24	home	W/D/S	poor	>=3		1-3	>=24	no visit	had_no_ME	single	Not working	educated	catholic	edu	yes wonted	vecchle	<4
MZ8	41	340370	no	15-24	home	W/D/S	poor	second		1-3	>=24	has visit	had_no_ME	single	Not working	educated	catholic	edu	yes wonted	vecchle	>=4
MZ8	42	343541	no	35-49	home	married	poor	>=3	third trimester	>3	>=24	has visit	had_no_ME	single	Working	not educated	Zion	No edu	not wanted	vecchle	<4
MZ8	42	343541	no	15-24	home	married	poor	>=3		1-3	>=24	no visit	had_no_ME	single	Not working	not educated	evangelical	edu	yes wonted	vecchle	<4
MZ8	42	343541	no	25-34	home	married	poor	>=3	first trimester	1-3	>=24	has visit	had_no_ME	single	Working	not educated	Zion	edu	yes wonted	Wolking	>=4
MZ8	42	343541	no	15-24	home	married	poor	>=3	third trimester	1-3	<24	no visit	Had_me	single	Not working	not educated	evangelical	No edu	yes wonted	Wolking	<4
MZ8	42	343541	no	25-34	home	married	poor	>=3		1-3	>=24	no visit	had_no_ME	single	Not working	not educated	evangelical	No edu	yes wonted	vecchle	<4
MZ8	42	343541	no	25-34	home	married	poor	>=3	second trimester	>3	<24	has visit	had_no_ME	single	Working	not educated	Zion	No edu	yes wonted	Wolking	<4
MZ8	42	343541	no	25-34	hi	married	poor	>=3		>3	>=24	has visit	had_no_ME	single	Working	not educated	Zion	No edu	yes wonted	Wolking	>=4
MZ8	42	343541	no	15-24	home	married	poor	>=3	third trimester	>3	<24	no visit	had_no_ME	single	Not working	educated	evangelical	edu	yes wonted	Wolking	<4
MZ8	42	343541	no	15-24	home	married	poor	second		1-3	<24	no visit	had_no_ME	single	Not working	educated	catholic	edu	yes wonted	Wolking	<4
MZ8	42	343541	no	15-24	hi	married	poor	first		1-3	>=24	has visit	had_no_ME	single	Not working	educated	catholic	edu	yes wonted	Wolking	>=4
MZ8	42	343541	no	35-49	home	married	poor	>=3		1-3	>=24	no visit	Had_me	single	Not working	not educated	catholic	No edu	yes wonted	Wolking	<4
MZ8	42	343541	no	15-24	home	W/D/S	poor	second	second trimester	1-3	>=24	has visit	had_no_ME	single	Not working	educated	catholic	edu	yes wonted	Wolking	>=4
MZ8	42	343541	no	35-49	home	married	poor	>=3		>3	>=24	no visit	Had_me	single	Working	educated	catholic	No edu	yes wonted	Wolking	<4
MZ8	42	343541	no	15-24	home	married	poor	first		1-3	>=24	no visit	had_no_ME	single	Not working	educated	catholic	No edu	yes wonted	Wolking	<4
MZ8	43	570048	no	35-49	hi	married	poor	>=3	second trimester	>3	>=24	has visit	had_no_ME	single	Not working	not educated	islamic	No edu	yes wonted	vecchle	>=4
MZ8	43	570048	no	15-24	hi	married	poor	first	third trimester	1-3	>=24	has visit	Had_me	single	Not working	educated	islamic	edu	yes wonted	Wolking	<4
MZ8	43	570048	no	35-49	hi	married	poor	>=3	second trimester	>3	>=24	has visit	had_no_ME	single	Working	educated	islamic	edu	yes wonted	vecchle	>=4
MZ8	43	570048	no	25-34	hi	married	poor	>=3	second trimester	>3	>=24	has visit	had_no_ME	single	Not working	not educated	islamic	No edu	yes wonted	vecchle	>=4
MZ8	43	570048	no	25-34	hi	married	poor	>=3	second trimester	>3	>=24	has visit	had_no_ME	single	Not working	not educated	evangelical	edu	yes wonted	vecchle	<4
MZ8	43	570048	no	15-24	home	not married	poor	first	third trimester	1-3	>=24	has visit	had_no_ME	single	Not working	not educated	islamic	edu	yes wonted	Wolking	<4
MZ8	43	570048	no	25-34	hi	married	poor	>=3	second trimester	>3	>=24	has visit	had_no_ME	single	Not working	not educated	islamic	No edu	yes wonted	vecchle	>=4
MZ8	43	570048	no	25-34	home	married	poor	>=3		>3	>=24	no visit	Had_me	single	Not working	not educated	islamic	edu	yes wonted	Wolking	<4
MZ8	44	1035060	no	35-49	hi	married	poor	>=3	second trimester	>3	>=24	has visit	had_no_ME	single	Working	educated	islamic	edu	yes wonted	Wolking	>=4
MZ8	44	1035060	no	15-24	hi	married	poor	first	second trimester	1-3	>=24	has visit	had_no_ME	single	Working	educated	evangelical	No edu	yes wonted	Wolking	>=4
MZ8	44	1035060	no	25-34	hi	W/D/S	poor	second	second trimester	1-3	>=24	has visit	had_no_ME	single	Not working	educated	evangelical	edu	yes wonted	Wolking	<4
MZ8	44	1035060	no	25-34	hi	married	poor	>=3	second trimester	>3	>=24	has visit	had_no_ME	single	Not working	educated	evangelical	edu	yes wonted	vecchle	<4
MZ8	44	1035060	no	35-49	home	married	poor	>=3	second trimester	>3	>=24	has visit	had_no_ME	single	Working	not educated	Zion	edu	yes wonted	Wolking	>=4
MZ8	44	1035060	no	35-49	home	married	poor	>=3		>3	>=24	no visit	had_no_ME	single	Working	educated	catholic	edu	yes wonted	Wolking	<4
MZ8	44	1035060	no	35-49	hi	married	poor	>=3		>3	<24	has visit	had_no_ME	single	Working	educated	catholic	edu	yes wonted	Wolking	>=4
MZ8	44	1035060	no	15-24	home	W/D/S	poor	second		1-3	>=24	no visit	had_no_ME	single	Working	educated	catholic	edu	yes wonted	Wolking	<4
MZ8	44	1035060	no	35-49	hi	married	poor	>=3	second trimester	>3	>=24	has visit	had_no_ME	single	Working	educated	catholic	edu	yes wonted	Wolking	>=4
MZ8	44	1035060	no	15-24	hi	W/D/S	poor	second	second trimester	1-3	<24	has visit	had_no_ME	single	Working	not educated	catholic	edu	yes wonted	Wolking	>=4
MZ8	44	1035060	no	15-24	hi	W/D/S	poor	first		1-3	>=24	has visit	had_no_ME	single	Working	not educated	catholic	edu	yes wonted	Wolking	>=4
MZ8	44	1035060	no	15-24	hi	married	poor	>=3	second trimester	1-3	>=24	has visit	Had_me	single	Not working	educated	catholic	edu	yes wonted	vecchle	>=4
MZ8	44	1035060	no	35-49	hi	married	middle	>=3	second trimester	>3	>=24	has visit	had_no_ME	single	Working	not educated	catholic	edu	yes wonted	Wolking	>=4
MZ8	44	1035060	no	25-34	hi	married	poor	first		1-3	>=24	no visit	had_no_ME	single	Not working	not educated	catholic	edu	yes wonted	vecchle	<4
MZ8	44	1035060	no	15-24	hi	married	poor	first	second trimester	1-3	>=24	has visit	Had_me	single	Not working	educated	catholic	edu	yes wonted	vecchle	>=4
MZ8	44	1035060	no	15-24	hi	married	poor	>=3	second trimester	1-3	>=24	has visit	Had_me	single	Not working	educated	others	edu	yes wonted	Wolking	>=4
MZ8	44	1035060	no	25-34	hi	not married	poor	>=3		1-3	>=24	no visit	Had_me	single	Not working	educated	islamic	edu	yes wonted	vecchle	<4
MZ8	45	483756	no	25-34	hi	married	poor	second	second trimester	1-3	<24	no visit	had_no_ME	single	Not working	not educated	catholic	No edu	yes wonted	vecchle	<4
MZ8	45	483756	no	15-24	hi	married	middle	first	first trimester	1-3	>=24	has visit	had_no_ME	single	Not working	not educated	catholic	No edu	yes wonted	vecchle	>=4
MZ8	45	483756	no	15-24	home	married	poor	first	second trimester	1-3	>=24	has visit	had_no_ME	single	Not working	educated	catholic	edu	yes wonted	vecchle	>=4
MZ8	45	483756	no	35-49	home	married	middle	>=3		>3	<24	no visit	Had_me	single	Not working	not educated	catholic	edu	yes wonted	vecchle	<4
MZ8	45	483756	no	35-49	home	married	middle	>=3		>3	>=24	has visit	Had_me	single	Not working	not educated	catholic	edu	yes wonted	vecchle	>=4
MZ8	45	483756	no	15-24	home	married	poor	second	second trimester	1-3	<24	has visit	had_no_ME	single	Working	educated	catholic	No edu	yes wonted	vecchle	>=4
MZ8	45	483756	no	25-34	hi	married	middle	>=3	second trimester	>3	<24	has visit	Had_me	single	Not working	educated	evangelical	edu	yes wonted	vecchle	>=4
MZ8	45	483756	no	25-34	home	married	poor	second		1-3	>=24	no visit	Had_me	single	Working	not educated	catholic	No edu	yes wonted	vecchle	<4
MZ8	45	483756	no	35-49	home	married	poor	>=3	second trimester	>3	>=24	has visit	Had_me	single	Not working	educated	catholic	edu	yes wonted	vecchle	>=4
MZ8	45	483756	no	15-24	home	married	poor	>=3		1-3	>=24	no visit	had_no_ME	single	Not working	not educated	islamic	edu	yes wonted	vecchle	<4
MZ8	46	636101	no	25-34	hi	married	rich	second	second trimester	1-3	>=24	has visit	Had_me	single	Not working	educated	catholic	edu	yes wonted	Wolking	>=4
MZ8	46	636101	no	25-34	hi	W/D/S	rich	>=3	second trimester	1-3	>=24	has visit	Had_me	single	Not working	educated	catholic	edu	yes wonted	Wolking	>=4
MZ8	46	636101	no	25-34	hi	married	rich	second	second trimester	1-3	>=24	has visit	Had_me	single	Not working	educated	islamic	edu	yes wonted	Wolking	>=4
MZ8	46	636101	no	15-24	hi	married	middle	first	second trimester	1-3	>=24	has visit	had_no_ME	single	Not working	educated	catholic	edu	yes wonted	Wolking	>=4
MZ8	46	636101	no	25-34	hi	married	rich	>=3	second trimester	1-3	>=24	has visit	had_no_ME	single	Not working	educated	islamic	edu	yes wonted	Wolking	<4
MZ8	46	636101	no	15-24	hi	W/D/S	rich	first	second trimester	1-3	>=24	has visit	Had_me	single	Working	educated	catholic	edu	yes wonted	Wolking	<4
MZ8	46	636101	no	15-24	hi	married	rich	first	first trimester	1-3	>=24	has visit	Had_me	single	Not working	educated	catholic	edu	yes wonted	Wolking	>=4
MZ8	46	636101	no	15-24	hi	W/D/S	middle	second	second trimester	1-3	>=24	has visit	Had_me	single	Not working	educated	islamic	edu	yes wonted	Wolking	>=4
MZ8	47	811222	no	35-49	home	married	poor	>=3	third trimester	>3	>=24	has visit	had_no_ME	single	Not working	not educated	catholic	No edu	yes wonted	vecchle	<4
MZ8	47	811222	no	25-34	home	married	poor	>=3		1-3	<24	no visit	Had_me	single	Not working	not educated	catholic	No edu	yes wonted	vecchle	<4
MZ8	47	811222	no	25-34	hi	married	poor	>=3		1-3	<24	no visit	had_no_ME	single	Not working	not educated	catholic	No edu	yes wonted	vecchle	<4
MZ8	47	811222	no	25-34	hi	married	poor	>=3	third trimester	>3	>=24	has visit	Had_me	single	Not working	not educated	catholic	No edu	yes wonted	vecchle	<4
MZ8	47	811222	no	15-24	hi	married	poor	second		1-3	<24	no visit	Had_me	single	Not working	educated	islamic	No edu	yes wonted	vecchle	<4
MZ8	47	811222	yes	15-24	home	married	poor	first		1-3	>=24	has visit	Had_me	single	Not working	educated	islamic	No edu	yes wonted	vecchle	>=4
MZ8	47	811222	no	15-24	hi	married	poor	second	second trimester	1-3	<24	has visit	Had_me	single	Working	not educated	catholic	No edu	yes wonted	vecchle	<4
MZ8	47	811222	no	35-49	home	married	poor	>=3	third trimester	>3	<24	has visit	had_no_ME	single	Working	not educated	catholic	edu	yes wonted	Wolking	<4
MZ8	47	811222	no	35-49	hi	married	poor	>=3	second trimester	>3	>=24	has visit	had_no_ME	single	Not working	not educated	evangelical	edu	yes wonted	Wolking	>=4
MZ8	47	811222	yes	25-34	home	married	poor	second		1-3	>=24	no visit	had_no_ME	single	Not working	not educated	catholic	edu	yes wonted	vecchle	<4
MZ8	47	811222	no	35-49	home	married	poor	>=3	second trimester	>3	>=24	has visit	had_no_ME	single	Not working	educated	catholic	edu	yes wonted	Wolking	>=4
MZ8	47	811222	no	35-49	home	married	poor	>=3		>3	<24	no visit	Had_me	single	Not working	not educated	catholic	No edu	yes wonted	Wolking	<4
MZ8	47	811222	no	35-49	home	W/D/S	poor	>=3	third trimester	>3	>=24	has visit	had_no_ME	single	Working	not educated	catholic	edu	yes wonted	vecchle	<4
MZ8	47	811222	no	15-24	hi	married	poor	>=3	second trimester	>3	>=24	has visit	Had_me	single	Not working	educated	catholic	edu	yes wonted	vecchle	<4
MZ8	47	811222	no	15-24	hi	married	middle	first	third trimester	1-3	>=24	has visit	had_no_ME	single	Working	educated	islamic	edu	yes wonted	vecchle	<4
MZ8	47	811222	no	15-24	hi	married	poor	second	second trimester	1-3	<24	has visit	had_no_ME	single	Working	educated	catholic	No edu	yes wonted	vecchle	<4
MZ8	47	811222	no	15-24	hi	married	poor	first		1-3	>=24	has visit	had_no_ME	single	Working	educated	catholic	No edu	yes wonted	vecchle	>=4
MZ8	48	895833	yes	15-24	hi	married	middle	first	second trimester	1-3	>=24	has visit	had_no_ME	single	Not working	not educated	catholic	edu	yes wonted	Wolking	<4
MZ8	48	895833	no	25-34	hi	married	poor	>=3	second trimester	>3	>=24	has visit	had_no_ME	single	Not working	not educated	islamic	edu	yes wonted	Wolking	<4
MZ8	48	895833	no	25-34	hi	married	poor	>=3	second trimester	>3	>=24	has visit	Had_me	single	Not working	not educated	islamic	No edu	yes wonted	Wolking	<4
MZ8	48	895833	no	15-24	hi	married	middle	>=3	second trimester	1-3	>=24	has visit	had_no_ME	single	Working	not educated	islamic	edu	yes wonted	Wolking	>=4
MZ8	48	895833	no	35-49	hi	married	middle	>=3	second trimester	>3	<24	has visit	Had_me	single	Not working	not educated	catholic	No edu	yes wonted	Wolking	<4
MZ8	48	895833	no	35-49	hi	married	middle	>=3		>3	>=24	has visit	Had_me	single	Not working	not educated	catholic	No edu	yes wonted	Wolking	>=4
MZ8	48	895833	no	25-34	hi	W/D/S	poor	>=3	first trimester	>3	>=24	has visit	Had_me	single	Not working	not educated	islamic	edu	yes wonted	Wolking	>=4
MZ8	48	895833	no	15-24	hi	married	middle	second	first trimester	1-3	>=24	has visit	Had_me	single	Not working	educated	islamic	edu	yes wonted	Wolking	>=4
MZ8	48	895833	no	15-24	hi	married	middle	second	second trimester	1-3	<24	has visit	Had_me	single	Not working	not educated	islamic	edu	yes wonted	Wolking	<4
MZ8	49	841692	no	15-24	hi	married	poor	second	second trimester	1-3	>=24	has visit	had_no_ME	single	Working	educated	islamic	No edu	yes wonted	Wolking	<4
MZ8	49	841692	no	15-24	hi	W/D/S	poor	first	second trimester	1-3	>=24	has visit	had_no_ME	single	Working	not educated	islamic	edu	yes wonted	Wolking	<4
MZ8	49	841692	no	35-49	hi	W/D/S	poor	>=3	second trimester	>3	>=24	has visit	Had_me	single	Not working	not educated	islamic	edu	yes wonted	Wolking	<4
MZ8	49	841692	no	35-49	hi	married	poor	>=3	second trimester	>3	>=24	has visit	had_no_ME	single	Working	not educated	islamic	No edu	yes wonted	Wolking	<4
MZ8	49	841692	no	35-49	hi	married	poor	>=3	second trimester	>3	>=24	has visit	had_no_ME	single	Working	educated	islamic	edu	yes wonted	Wolking	>=4
MZ8	49	841692	no	25-34	home	married	poor	>=3	third trimester	>3	>=24	has visit	Had_me	single	Not working	not educated	islamic	No edu	yes wonted	Wolking	<4
MZ8	49	841692	no	25-34	hi	married	middle	>=3	second trimester	1-3	>=24	has visit	had_no_ME	single	Not working	educated	islamic	edu	yes wonted	Wolking	>=4
MZ8	49	841692	no	15-24	hi	married	middle	first	second trimester	1-3	>=24	has visit	had_no_ME	single	Not working	educated	islamic	edu	yes wonted	Wolking	>=4
MZ8	50	716079	no	15-24	hi	married	middle	second	second trimester	1-3	>=24	has visit	had_no_ME	single	Working	not educated	islamic	edu	yes wonted	Wolking	>=4
MZ8	50	716079	no	25-34	home	married	poor	>=3	second trimester	>3	>=24	has visit	had_no_ME	single	Working	not educated	islamic	edu	yes wonted	Wolking	<4
MZ8	50	716079	no	15-24	home	married	poor	>=3	second trimester	1-3	>=24	has visit	Had_me	single	Working	educated	islamic	edu	yes wonted	Wolking	>=4
MZ8	50	716079	no	15-24	home	W/D/S	poor	second	third trimester	1-3	>=24	has visit	had_no_ME	single	Not working	not educated	islamic	edu	yes wonted	Wolking	<4
MZ8	50	716079	no	25-34	hi	married	poor	>=3	second trimester	>3	>=24	has visit	had_no_ME	single	Not working	not educated	islamic	No edu	yes wonted	Wolking	<4
MZ8	50	716079	no	15-24	home	married	poor	first		1-3	>=24	no visit	had_no_ME	single	Not working	educated	catholic	No edu	yes wonted	Wolking	<4
MZ8	50	716079	no	25-34	home	married	poor	>=3	second trimester	>3	>=24	has visit	had_no_ME	single	Working	not educated	islamic	edu	yes wonted	vecchle	<4
MZ8	50	716079	no	15-24	home	W/D/S	poor	second	second trimester	1-3	>=24	has visit	had_no_ME	single	Not working	not educated	islamic	edu	yes wonted	Wolking	<4
MZ8	50	716079	no	25-34	home	married	poor	>=3	second trimester	>3	<24	has visit	Had_me	single	Not working	not educated	islamic	No edu	yes wonted	vecchle	<4
MZ8	50	716079	no	35-49	home	married	middle	>=3		>3	>=24	no visit	Had_me	single	Not working	not educated	islamic	No edu	yes wonted	vecchle	<4
MZ8	50	716079	no	15-24	hi	married	poor	second	second trimester	1-3	>=24	has visit	Had_me	single	Not working	educated	islamic	No edu	yes wonted	vecchle	<4
MZ8	51	1684918	no	35-49	hi	married	poor	>=3	second trimester	>3	>=24	has visit	had_no_ME	multiple	Working	not educated	islamic	No edu	yes wonted	vecchle	>=4
MZ8	51	1684918	no	35-49	hi	married	poor	>=3		>3	>=24	has visit	had_no_ME	multiple	Working	not educated	islamic	No edu	yes wonted	vecchle	>=4
MZ8	51	1684918	no	15-24	hi	married	poor	first	second trimester	1-3	>=24	has visit	had_no_ME	single	Working	not educated	islamic	No edu	yes wonted	vecchle	>=4
MZ8	51	1684918	no	15-24	home	married	poor	second	second trimester	1-3	>=24	has visit	had_no_ME	single	Working	educated	islamic	No edu	yes wonted	Wolking	>=4
MZ8	51	1684918	no	35-49	home	W/D/S	poor	>=3	second trimester	>3	>=24	has visit	had_no_ME	single	Working	not educated	islamic	edu	yes wonted	Wolking	<4
MZ8	51	1684918	no	25-34	hi	married	poor	>=3	second trimester	>3	>=24	has visit	Had_me	single	Not working	not educated	islamic	edu	yes wonted	vecchle	<4
MZ8	51	1684918	no	35-49	home	married	poor	>=3	second trimester	>3	>=24	has visit	had_no_ME	single	Working	not educated	islamic	edu	yes wonted	Wolking	<4
MZ8	51	1684918	no	15-24	hi	married	poor	>=3	second trimester	1-3	>=24	has visit	had_no_ME	single	Working	educated	islamic	edu	yes wonted	Wolking	<4
MZ8	51	1684918	no	15-24	hi	married	poor	second		1-3	>=24	has visit	had_no_ME	single	Working	educated	islamic	edu	yes wonted	Wolking	>=4
MZ8	51	1684918	no	35-49	hi	W/D/S	poor	>=3	third trimester	>3	>=24	has visit	Had_me	multiple	Not working	not educated	islamic	edu	yes wonted	vecchle	<4
MZ8	51	1684918	no	35-49	hi	W/D/S	poor	>=3		>3	>=24	has visit	Had_me	multiple	Not working	not educated	islamic	edu	yes wonted	vecchle	>=4
MZ8	51	1684918	no	15-24	hi	not married	middle	second	second trimester	1-3	>=24	has visit	Had_me	single	Not working	educated	islamic	edu	yes wonted	vecchle	>=4
MZ8	51	1684918	no	25-34	home	married	middle	>=3	second trimester	1-3	>=24	has visit	Had_me	single	Not working	educated	islamic	No edu	yes wonted	vecchle	>=4
MZ8	51	1684918	no	25-34	hi	married	middle	>=3	second trimester	>3	>=24	has visit	Had_me	single	Not working	educated	islamic	No edu	yes wonted	vecchle	<4
MZ8	52	878824	no	15-24	hi	married	rich	first	second trimester	1-3	>=24	has visit	Had_me	single	Not working	educated	catholic	edu	yes wonted	Wolking	<4
MZ8	52	878824	no	25-34	hi	married	poor	>=3	second trimester	>3	>=24	has visit	Had_me	single	Not working	educated	catholic	edu	yes wonted	Wolking	>=4
MZ8	52	878824	no	15-24	hi	married	rich	first	second trimester	1-3	>=24	has visit	had_no_ME	single	Not working	educated	catholic	edu	yes wonted	Wolking	>=4
MZ8	52	878824	no	25-34	home	W/D/S	poor	second	third trimester	1-3	>=24	has visit	had_no_ME	single	Not working	educated	islamic	edu	yes wonted	Wolking	<4
MZ8	52	878824	no	35-49	hi	W/D/S	poor	>=3	second trimester	>3	>=24	has visit	had_no_ME	single	Not working	educated	catholic	edu	yes wonted	Wolking	>=4
MZ8	52	878824	no	25-34	hi	W/D/S	rich	>=3	second trimester	1-3	>=24	has visit	Had_me	single	Not working	educated	catholic	edu	yes wonted	Wolking	>=4
MZ8	52	878824	no	15-24	hi	married	poor	first	second trimester	1-3	>=24	has visit	Had_me	single	Not working	educated	catholic	edu	yes wonted	Wolking	>=4
MZ8	52	878824	no	25-34	hi	married	rich	>=3	second trimester	1-3	>=24	has visit	Had_me	single	Not working	educated	catholic	edu	yes wonted	Wolking	>=4
MZ8	52	878824	no	15-24	hi	not married	poor	first		1-3	>=24	no visit	had_no_ME	single	Not working	educated	islamic	edu	yes wonted	Wolking	<4
MZ8	53	577858	no	25-34	hi	married	poor	second	second trimester	1-3	>=24	has visit	had_no_ME	single	Working	not educated	islamic	No edu	yes wonted	Wolking	<4
MZ8	53	577858	no	35-49	hi	married	middle	>=3	second trimester	>3	>=24	has visit	Had_me	single	Not working	not educated	islamic	No edu	yes wonted	Wolking	<4
MZ8	53	577858	yes	35-49	hi	married	middle	>=3	second trimester	>3	>=24	has visit	had_no_ME	single	Not working	not educated	islamic	edu	yes wonted	Wolking	>=4
MZ8	53	577858	no	15-24	hi	married	rich	second	second trimester	1-3	>=24	has visit	had_no_ME	single	Working	educated	islamic	edu	yes wonted	Wolking	>=4
MZ8	53	577858	no	15-24	hi	W/D/S	rich	second	second trimester	1-3	>=24	has visit	Had_me	single	Working	educated	islamic	edu	yes wonted	Wolking	<4
MZ8	53	577858	no	25-34	hi	married	middle	>=3	second trimester	1-3	>=24	has visit	Had_me	single	Not working	not educated	islamic	No edu	yes wonted	Wolking	>=4
MZ8	53	577858	no	25-34	hi	married	middle	>=3	third trimester	>3	>=24	has visit	had_no_ME	single	Working	educated	islamic	edu	yes wonted	Wolking	<4
MZ8	54	1015530	no	15-24	hi	married	middle	first		1-3	>=24	no visit	Had_me	single	Not working	educated	islamic	edu	yes wonted	Wolking	<4
MZ8	54	1015530	no	15-24	home	not married	poor	first		1-3	>=24	no visit	Had_me	single	Not working	not educated	islamic	edu	yes wonted	Wolking	<4
MZ8	54	1015530	no	15-24	hi	married	poor	first	second trimester	1-3	>=24	has visit	Had_me	single	Not working	educated	islamic	edu	yes wonted	Wolking	>=4
MZ8	54	1015530	yes	25-34	hi	married	rich	>=3	second trimester	>3	<24	has visit	Had_me	single	Not working	not educated	islamic	edu	yes wonted	Wolking	<4
MZ8	54	1015530	no	25-34	hi	married	middle	>=3	second trimester	1-3	>=24	has visit	Had_me	single	Not working	educated	islamic	edu	yes wonted	vecchle	>=4
MZ8	54	1015530	no	15-24	hi	W/D/S	middle	second		1-3	>=24	no visit	Had_me	single	Not working	educated	islamic	edu	yes wonted	Wolking	<4
MZ8	54	1015530	no	25-34	hi	married	poor	>=3	second trimester	>3	>=24	has visit	had_no_ME	single	Working	educated	islamic	No edu	yes wonted	Wolking	<4
MZ8	54	1015530	no	35-49	hi	married	middle	first	second trimester	1-3	>=24	has visit	had_no_ME	single	Not working	educated	islamic	edu	yes wonted	Wolking	<4
MZ8	54	1015530	no	15-24	hi	married	middle	first	second trimester	1-3	>=24	has visit	had_no_ME	single	Not working	not educated	islamic	No edu	yes wonted	Wolking	<4
MZ8	54	1015530	no	25-34	hi	W/D/S	middle	second	third trimester	1-3	>=24	has visit	had_no_ME	single	Working	educated	islamic	edu	yes wonted	vecchle	<4
MZ8	55	842113	no	15-24	hi	married	rich	first	first trimester	1-3	>=24	has visit	Had_me	single	Working	educated	catholic	edu	yes wonted	vecchle	>=4
MZ8	55	842113	no	35-49	hi	married	rich	>=3	second trimester	>3	>=24	has visit	Had_me	single	Not working	educated	catholic	No edu	yes wonted	vecchle	<4
MZ8	55	842113	no	15-24	hi	married	rich	first	second trimester	1-3	>=24	has visit	Had_me	single	Not working	educated	catholic	edu	yes wonted	Wolking	>=4
MZ8	55	842113	no	35-49	hi	married	rich	>=3	second trimester	>3	>=24	has visit	Had_me	single	Not working	educated	catholic	No edu	yes wonted	Wolking	>=4
MZ8	55	842113	no	15-24	hi	married	rich	second	first trimester	1-3	>=24	has visit	Had_me	single	Working	educated	catholic	edu	yes wonted	vecchle	>=4
MZ8	55	842113	no	25-34	hi	married	rich	>=3	second trimester	>3	>=24	has visit	Had_me	single	Working	educated	catholic	edu	yes wonted	vecchle	>=4
MZ8	55	842113	no	25-34	hi	not married	rich	first	first trimester	1-3	>=24	has visit	Had_me	single	Not working	educated	islamic	edu	yes wonted	vecchle	>=4
MZ8	56	904848	no	15-24	hi	married	rich	>=3	second trimester	1-3	>=24	has visit	Had_me	single	Working	educated	catholic	edu	yes wonted	vecchle	>=4
MZ8	56	904848	no	15-24	hi	married	rich	>=3	first trimester	1-3	>=24	has visit	Had_me	single	Not working	educated	islamic	edu	yes wonted	vecchle	>=4
MZ8	56	904848	no	35-49	hi	married	rich	>=3	second trimester	>3	>=24	has visit	Had_me	single	Working	educated	islamic	edu	yes wonted	vecchle	>=4
MZ8	56	904848	no	15-24	hi	married	rich	first	second trimester	1-3	>=24	has visit	Had_me	single	Not working	educated	catholic	edu	yes wonted	vecchle	<4
MZ8	56	904848	no	25-34	hi	married	rich	second	first trimester	1-3	>=24	has visit	Had_me	single	Working	educated	catholic	edu	yes wonted	Wolking	>=4
MZ8	56	904848	no	25-34	hi	married	middle	>=3	second trimester	1-3	>=24	has visit	had_no_ME	single	Not working	educated	islamic	edu	yes wonted	Wolking	>=4
MZ8	56	904848	no	25-34	hi	not married	middle	first	second trimester	1-3	>=24	has visit	had_no_ME	single	Not working	educated	islamic	edu	yes wonted	vecchle	>=4
MZ8	56	904848	no	15-24	hi	married	rich	second	second trimester	1-3	>=24	has visit	Had_me	single	Not working	educated	evangelical	edu	yes wonted	vecchle	<4
MZ8	56	904848	no	15-24	hi	married	rich	first	first trimester	1-3	>=24	has visit	Had_me	single	Working	educated	catholic	edu	yes wonted	Wolking	<4
MZ8	56	904848	no	25-34	hi	W/D/S	rich	>=3	second trimester	>3	>=24	has visit	Had_me	single	Working	educated	catholic	edu	yes wonted	Wolking	>=4
MZ8	56	904848	no	25-34	hi	W/D/S	rich	>=3		>3	>=24	has visit	Had_me	single	Working	educated	catholic	edu	yes wonted	Wolking	>=4
MZ8	56	904848	no	25-34	hi	not married	middle	>=3	first trimester	>3	>=24	has visit	had_no_ME	single	Not working	educated	islamic	edu	yes wonted	Wolking	>=4
MZ8	57	1003027	no	35-49	hi	married	rich	>=3	first trimester	>3	>=24	has visit	had_no_ME	single	Not working	not educated	islamic	edu	yes wonted	Wolking	>=4
MZ8	57	1003027	no	25-34	hi	married	rich	>=3	first trimester	>3	>=24	has visit	Had_me	single	Not working	educated	islamic	edu	yes wonted	Wolking	>=4
MZ8	57	1003027	no	15-24	home	married	middle	first	second trimester	1-3	>=24	has visit	had_no_ME	single	Not working	educated	islamic	edu	yes wonted	Wolking	<4
MZ8	57	1003027	no	15-24	hi	married	rich	first	second trimester	1-3	>=24	has visit	Had_me	single	Working	educated	catholic	edu	yes wonted	Wolking	<4
MZ8	57	1003027	no	35-49	hi	married	rich	second	first trimester	1-3	>=24	has visit	had_no_ME	single	Working	not educated	islamic	No edu	yes wonted	vecchle	>=4
MZ8	57	1003027	no	25-34	hi	married	rich	>=3	first trimester	1-3	>=24	has visit	Had_me	single	Not working	educated	catholic	edu	yes wonted	vecchle	>=4
MZ8	57	1003027	no	35-49	hi	married	rich	>=3	second trimester	1-3	>=24	has visit	Had_me	single	Not working	educated	catholic	edu	yes wonted	vecchle	>=4
MZ8	57	1003027	no	35-49	hi	married	rich	>=3	first trimester	>3	>=24	has visit	had_no_ME	single	Not working	not educated	catholic	edu	yes wonted	Wolking	>=4
MZ8	57	1003027	no	15-24	hi	married	rich	second	second trimester	1-3	>=24	has visit	had_no_ME	single	Working	not educated	catholic	edu	yes wonted	Wolking	>=4
MZ8	57	1003027	no	25-34	hi	married	rich	>=3	second trimester	>3	>=24	has visit	had_no_ME	multiple	Working	educated	islamic	No edu	yes wonted	Wolking	>=4
MZ8	57	1003027	no	25-34	hi	married	rich	>=3		>3	>=24	has visit	had_no_ME	multiple	Working	educated	islamic	No edu	yes wonted	Wolking	>=4
MZ8	57	1003027	no	25-34	hi	married	rich	>=3	second trimester	>3	>=24	has visit	Had_me	single	Not working	educated	islamic	edu	yes wonted	Wolking	>=4
MZ8	57	1003027	no	15-24	hi	married	rich	first	first trimester	1-3	>=24	has visit	Had_me	single	Not working	not educated	islamic	No edu	yes wonted	vecchle	>=4
MZ8	57	1003027	no	25-34	hi	W/D/S	rich	>=3	third trimester	1-3	>=24	has visit	Had_me	single	Not working	educated	islamic	edu	yes wonted	Wolking	<4
MZ8	57	1003027	no	15-24	hi	married	rich	second	second trimester	1-3	>=24	has visit	Had_me	multiple	Not working	educated	islamic	edu	yes wonted	Wolking	<4
MZ8	57	1003027	no	15-24	hi	married	rich	first		1-3	>=24	has visit	Had_me	multiple	Not working	educated	islamic	edu	yes wonted	Wolking	>=4
MZ8	57	1003027	no	35-49	hi	W/D/S	rich	>=3	third trimester	>3	>=24	has visit	Had_me	single	Not working	educated	islamic	edu	yes wonted	Wolking	<4
MZ8	57	1003027	no	25-34	hi	W/D/S	rich	>=3	second trimester	>3	>=24	has visit	Had_me	single	Not working	educated	islamic	edu	yes wonted	Wolking	<4
MZ8	57	1003027	no	15-24	hi	married	rich	second	second trimester	1-3	>=24	has visit	Had_me	single	Not working	not educated	islamic	No edu	yes wonted	Wolking	>=4
MZ8	57	1003027	no	25-34	hi	W/D/S	poor	>=3	second trimester	>3	<24	has visit	had_no_ME	single	Not working	not educated	islamic	edu	yes wonted	vecchle	>=4
MZ8	57	1003027	no	15-24	hi	not married	rich	first	second trimester	1-3	>=24	has visit	Had_me	single	Not working	educated	islamic	edu	yes wonted	Wolking	<4
MZ8	58	719834	no	15-24	hi	not married	rich	second	second trimester	1-3	>=24	has visit	had_no_ME	single	Not working	educated	islamic	edu	yes wonted	Wolking	>=4
MZ8	58	719834	no	15-24	hi	not married	rich	>=3	second trimester	1-3	>=24	has visit	had_no_ME	single	Working	educated	islamic	edu	yes wonted	vecchle	>=4
MZ8	58	719834	no	35-49	hi	married	rich	>=3	first trimester	>3	>=24	has visit	had_no_ME	single	Working	educated	islamic	edu	yes wonted	vecchle	>=4
MZ8	58	719834	no	15-24	hi	married	rich	first	first trimester	1-3	>=24	has visit	had_no_ME	single	Not working	educated	islamic	No edu	yes wonted	Wolking	>=4
MZ8	58	719834	no	25-34	hi	married	rich	>=3	first trimester	>3	>=24	has visit	Had_me	single	Not working	not educated	islamic	No edu	not wanted	Wolking	>=4
MZ8	58	719834	no	25-34	hi	married	rich	>=3		>3	>=24	has visit	Had_me	single	Not working	not educated	islamic	No edu	not wanted	Wolking	>=4
MZ8	58	719834	no	15-24	hi	married	rich	first	first trimester	1-3	>=24	has visit	Had_me	single	Not working	educated	islamic	edu	yes wonted	vecchle	>=4
MZ8	58	719834	no	25-34	hi	not married	rich	first	first trimester	1-3	>=24	has visit	Had_me	single	Not working	educated	islamic	edu	yes wonted	Wolking	>=4
MZ8	58	719834	no	15-24	hi	married	rich	first	second trimester	1-3	>=24	has visit	Had_me	single	Working	educated	islamic	edu	yes wonted	Wolking	>=4
MZ8	58	719834	no	15-24	home	not married	rich	first	first trimester	1-3	>=24	has visit	had_no_ME	single	Not working	educated	catholic	edu	yes wonted	Wolking	>=4
MZ8	58	719834	no	15-24	hi	married	rich	first	second trimester	1-3	>=24	has visit	Had_me	single	Not working	educated	islamic	edu	yes wonted	Wolking	>=4
MZ8	58	719834	no	15-24	hi	married	rich	second	first trimester	1-3	>=24	has visit	Had_me	single	Not working	educated	islamic	edu	yes wonted	vecchle	<4
MZ8	58	719834	yes	15-24	hi	married	rich	second	first trimester	1-3	>=24	has visit	Had_me	single	Working	educated	islamic	edu	yes wonted	vecchle	>=4
MZ8	58	719834	no	15-24	hi	married	rich	>=3	second trimester	1-3	>=24	has visit	Had_me	single	Not working	educated	islamic	edu	yes wonted	vecchle	>=4
MZ8	59	1183733	no	25-34	hi	W/D/S	rich	second	second trimester	1-3	>=24	has visit	had_no_ME	single	Working	educated	islamic	edu	yes wonted	Wolking	>=4
MZ8	59	1183733	no	25-34	hi	married	rich	>=3	third trimester	>3	>=24	has visit	Had_me	single	Working	educated	islamic	edu	yes wonted	Wolking	<4
MZ8	59	1183733	no	15-24	home	not married	rich	>=3	second trimester	1-3	>=24	has visit	had_no_ME	single	Not working	educated	islamic	edu	yes wonted	Wolking	>=4
MZ8	59	1183733	no	35-49	hi	married	rich	>=3	first trimester	>3	>=24	has visit	had_no_ME	single	Working	educated	islamic	edu	yes wonted	Wolking	>=4
MZ8	59	1183733	no	15-24	hi	married	rich	second	first trimester	1-3	>=24	has visit	had_no_ME	single	Working	educated	islamic	edu	yes wonted	Wolking	>=4
MZ8	59	1183733	no	25-34	home	married	rich	>=3	second trimester	1-3	>=24	has visit	Had_me	single	Not working	educated	islamic	edu	yes wonted	Wolking	>=4
MZ8	59	1183733	no	15-24	hi	married	rich	first	second trimester	1-3	>=24	has visit	had_no_ME	single	Not working	educated	islamic	edu	yes wonted	Wolking	>=4
MZ8	59	1183733	no	25-34	hi	W/D/S	middle	>=3	third trimester	>3	>=24	has visit	had_no_ME	single	Not working	not educated	islamic	edu	yes wonted	vecchle	<4
MZ8	59	1183733	no	15-24	hi	W/D/S	poor	second	first trimester	1-3	>=24	has visit	had_no_ME	single	Not working	educated	islamic	edu	yes wonted	Wolking	>=4
MZ8	59	1183733	no	25-34	hi	married	rich	>=3	first trimester	1-3	>=24	has visit	Had_me	single	Not working	not educated	islamic	edu	yes wonted	Wolking	>=4
MZ8	59	1183733	no	15-24	hi	W/D/S	rich	second	second trimester	1-3	>=24	has visit	had_no_ME	single	Not working	not educated	catholic	edu	yes wonted	Wolking	>=4
MZ8	59	1183733	no	25-34	hi	married	rich	>=3	second trimester	>3	>=24	has visit	Had_me	single	Working	educated	catholic	edu	yes wonted	Wolking	>=4
MZ8	59	1183733	no	35-49	hi	married	middle	>=3	second trimester	>3	<24	has visit	had_no_ME	single	Not working	not educated	islamic	edu	yes wonted	Wolking	>=4
MZ8	59	1183733	yes	35-49	hi	married	middle	>=3		>3	<24	has visit	had_no_ME	single	Not working	not educated	islamic	edu	yes wonted	Wolking	>=4
MZ8	59	1183733	no	35-49	hi	married	rich	>=3	second trimester	>3	>=24	has visit	Had_me	single	Not working	not educated	islamic	No edu	yes wonted	vecchle	>=4
MZ8	59	1183733	no	25-34	hi	married	rich	>=3		1-3	<24	no visit	had_no_ME	single	Not working	not educated	islamic	No edu	yes wonted	vecchle	<4
MZ8	60	518905	no	15-24	home	married	rich	second		1-3	>=24	no visit	had_no_ME	single	Not working	educated	islamic	No edu	yes wonted	Wolking	<4
MZ8	60	518905	no	15-24	hi	W/D/S	rich	second	first trimester	1-3	>=24	has visit	Had_me	single	Working	educated	islamic	edu	yes wonted	Wolking	>=4
MZ8	60	518905	no	15-24	hi	married	rich	first	second trimester	1-3	>=24	has visit	Had_me	single	Working	educated	islamic	edu	yes wonted	Wolking	>=4
MZ8	60	518905	no	35-49	hi	married	rich	>=3	second trimester	>3	>=24	has visit	Had_me	single	Not working	educated	islamic	edu	yes wonted	Wolking	>=4
MZ8	60	518905	no	15-24	hi	married	rich	second	second trimester	1-3	>=24	has visit	Had_me	single	Not working	educated	islamic	edu	yes wonted	Wolking	>=4
MZ8	60	518905	no	25-34	hi	married	rich	second	second trimester	1-3	>=24	has visit	Had_me	single	Not working	educated	islamic	edu	yes wonted	Wolking	<4
MZ8	60	518905	no	25-34	hi	married	rich	>=3	first trimester	>3	>=24	has visit	had_no_ME	single	Not working	educated	islamic	No edu	yes wonted	Wolking	>=4
MZ8	60	518905	no	15-24	hi	married	rich	first	first trimester	1-3	>=24	has visit	had_no_ME	single	Not working	educated	islamic	edu	yes wonted	Wolking	>=4
MZ8	61	174145	no	15-24	hi	not married	rich	second	second trimester	1-3	>=24	has visit	Had_me	single	Not working	educated	islamic	edu	yes wonted	Wolking	<4
MZ8	61	174145	no	25-34	hi	married	rich	second	first trimester	1-3	>=24	has visit	Had_me	single	Not working	educated	islamic	edu	yes wonted	Wolking	>=4
MZ8	61	174145	no	25-34	hi	married	rich	>=3	second trimester	>3	>=24	has visit	Had_me	single	Not working	not educated	islamic	edu	yes wonted	Wolking	>=4
MZ8	61	174145	no	25-34	hi	married	rich	>=3	second trimester	>3	>=24	has visit	Had_me	single	Not working	educated	islamic	No edu	yes wonted	Wolking	>=4
MZ8	61	174145	no	15-24	hi	W/D/S	rich	>=3	second trimester	1-3	>=24	has visit	Had_me	single	Not working	educated	islamic	edu	yes wonted	Wolking	>=4
MZ8	61	174145	no	15-24	hi	married	rich	>=3	third trimester	1-3	>=24	no visit	Had_me	single	Working	educated	islamic	No edu	yes wonted	Wolking	<4
MZ8	61	174145	no	35-49	hi	married	rich	>=3	first trimester	>3	>=24	no visit	Had_me	single	Working	educated	islamic	No edu	yes wonted	Wolking	<4
MZ8	61	174145	no	15-24	hi	married	rich	second	second trimester	1-3	>=24	has visit	Had_me	single	Not working	educated	islamic	edu	yes wonted	Wolking	>=4
MZ8	61	174145	no	15-24	hi	married	rich	second	second trimester	1-3	>=24	no visit	Had_me	single	Working	educated	islamic	edu	not wanted	Wolking	<4
MZ8	61	174145	no	15-24	hi	W/D/S	rich	first	second trimester	1-3	>=24	has visit	Had_me	single	Not working	educated	catholic	edu	yes wonted	Wolking	>=4
MZ8	61	174145	no	25-34	hi	married	rich	second	first trimester	1-3	>=24	has visit	Had_me	single	Not working	educated	islamic	edu	yes wonted	Wolking	>=4
MZ8	61	174145	no	35-49	hi	married	rich	>=3	second trimester	>3	>=24	has visit	Had_me	single	Not working	not educated	islamic	No edu	yes wonted	Wolking	>=4
MZ8	61	174145	no	15-24	hi	not married	rich	first	second trimester	1-3	>=24	has visit	Had_me	single	Not working	educated	islamic	edu	yes wonted	Wolking	>=4
MZ8	61	174145	no	15-24	hi	not married	rich	first	second trimester	1-3	>=24	has visit	Had_me	single	Not working	not educated	islamic	edu	yes wonted	Wolking	>=4
MZ8	61	174145	no	25-34	hi	married	rich	>=3	first trimester	>3	>=24	has visit	Had_me	single	Working	educated	islamic	No edu	yes wonted	Wolking	>=4
MZ8	62	161324	no	25-34	hi	married	rich	second	second trimester	1-3	>=24	has visit	Had_me	single	Working	educated	islamic	edu	yes wonted	Wolking	>=4
MZ8	62	161324	no	15-24	hi	married	rich	second	second trimester	1-3	>=24	has visit	Had_me	single	Working	educated	catholic	edu	yes wonted	Wolking	<4
MZ8	62	161324	no	25-34	hi	married	rich	>=3	third trimester	1-3	>=24	has visit	Had_me	single	Not working	educated	islamic	edu	yes wonted	Wolking	<4
MZ8	62	161324	no	25-34	hi	W/D/S	middle	second	second trimester	1-3	>=24	has visit	had_no_ME	single	Not working	not educated	islamic	edu	yes wonted	Wolking	>=4
MZ8	62	161324	yes	25-34	home	married	middle	first	second trimester	1-3	>=24	has visit	Had_me	single	Not working	not educated	islamic	No edu	yes wonted	Wolking	>=4
MZ8	62	161324	no	35-49	hi	married	rich	second	third trimester	1-3	>=24	no visit	Had_me	single	Not working	educated	catholic	edu	yes wonted	Wolking	<4
MZ8	62	161324	yes	15-24	home	married	rich	second	third trimester	1-3	>=24	no visit	Had_me	single	Working	educated	islamic	No edu	yes wonted	Wolking	<4
MZ8	62	161324	no	35-49	hi	married	middle	>=3	second trimester	>3	>=24	has visit	had_no_ME	single	Not working	not educated	islamic	edu	yes wonted	Wolking	<4
MZ8	62	161324	no	35-49	hi	married	middle	>=3		>3	>=24	has visit	had_no_ME	single	Not working	not educated	islamic	edu	yes wonted	Wolking	>=4
MZ8	62	161324	yes	25-34	hi	married	rich	>=3	third trimester	>3	>=24	no visit	Had_me	multiple	Working	educated	catholic	edu	yes wonted	Wolking	<4
MZ8	62	161324	no	25-34	hi	married	rich	>=3		>3	>=24	has visit	Had_me	multiple	Working	educated	catholic	edu	yes wonted	Wolking	>=4
MZ8	62	161324	no	15-24	home	not married	rich	first	second trimester	1-3	>=24	has visit	Had_me	single	Not working	educated	catholic	edu	yes wonted	Wolking	>=4
MZ8	63	568367	no	15-24	home	married	middle	second	second trimester	1-3	>=24	has visit	Had_me	single	Not working	educated	islamic	edu	yes wonted	Wolking	<4
MZ8	63	568367	no	15-24	hi	married	middle	second	second trimester	1-3	>=24	has visit	Had_me	single	Not working	educated	islamic	No edu	yes wonted	Wolking	>=4
MZ8	63	568367	no	35-49	hi	W/D/S	rich	>=3	second trimester	>3	>=24	has visit	Had_me	single	Working	educated	islamic	edu	yes wonted	Wolking	>=4
MZ8	63	568367	no	15-24	hi	married	rich	>=3	second trimester	1-3	>=24	has visit	Had_me	single	Not working	educated	islamic	edu	yes wonted	Wolking	>=4
MZ8	63	568367	no	35-49	home	married	rich	>=3	second trimester	>3	>=24	has visit	Had_me	single	Not working	educated	catholic	edu	yes wonted	Wolking	>=4
MZ8	63	568367	no	15-24	hi	married	middle	second	second trimester	1-3	>=24	has visit	Had_me	single	Not working	educated	islamic	edu	yes wonted	Wolking	<4
MZ8	63	568367	no	25-34	hi	married	rich	>=3	third trimester	>3	>=24	has visit	had_no_ME	single	Not working	not educated	islamic	edu	yes wonted	Wolking	<4
MZ8	63	568367	no	25-34	hi	married	rich	>=3	second trimester	>3	>=24	has visit	Had_me	single	Not working	educated	islamic	edu	yes wonted	Wolking	<4
MZ8	63	568367	no	25-34	hi	married	rich	first	second trimester	1-3	>=24	has visit	Had_me	single	Not working	educated	islamic	No edu	yes wonted	Wolking	>=4
MZ8	63	568367	no	15-24	hi	married	rich	first	second trimester	1-3	>=24	has visit	Had_me	single	Not working	educated	catholic	edu	yes wonted	vecchle	<4
MZ8	63	568367	no	15-24	hi	not married	poor	first	second trimester	1-3	>=24	has visit	had_no_ME	single	Not working	educated	islamic	edu	yes wonted	Wolking	>=4
MZ8	64	480871	no	25-34	hi	married	rich	>=3	third trimester	>3	>=24	has visit	Had_me	single	Not working	educated	islamic	edu	yes wonted	Wolking	<4
MZ8	64	480871	no	25-34	hi	married	rich	second	second trimester	1-3	>=24	has visit	had_no_ME	single	Not working	educated	islamic	edu	yes wonted	Wolking	>=4
MZ8	64	480871	no	15-24	hi	married	rich	>=3	first trimester	1-3	>=24	has visit	Had_me	single	Not working	not educated	catholic	edu	yes wonted	Wolking	>=4
MZ8	64	480871	no	25-34	hi	married	rich	>=3	first trimester	>3	>=24	has visit	Had_me	single	Working	educated	catholic	edu	yes wonted	Wolking	>=4
MZ8	64	480871	no	25-34	hi	married	rich	>=3	second trimester	>3	>=24	has visit	Had_me	single	Not working	not educated	islamic	No edu	yes wonted	Wolking	<4
MZ8	64	480871	yes	25-34	hi	married	rich	>=3	second trimester	>3	>=24	has visit	Had_me	single	Not working	educated	islamic	edu	yes wonted	Wolking	>=4
MZ8	64	480871	no	35-49	hi	married	rich	>=3	first trimester	>3	>=24	has visit	Had_me	single	Working	educated	catholic	edu	yes wonted	Wolking	>=4
MZ8	64	480871	no	25-34	hi	married	rich	second	first trimester	1-3	>=24	no visit	Had_me	single	Working	educated	islamic	edu	yes wonted	Wolking	<4
MZ8	64	480871	no	25-34	hi	married	rich	>=3	second trimester	>3	>=24	has visit	Had_me	single	Working	educated	evangelical	edu	yes wonted	Wolking	>=4
MZ8	64	480871	no	35-49	hi	married	middle	>=3	second trimester	>3	>=24	has visit	had_no_ME	single	Not working	educated	catholic	No edu	yes wonted	Wolking	>=4
MZ8	64	480871	no	25-34	hi	married	rich	>=3	second trimester	>3	>=24	has visit	Had_me	single	Not working	educated	islamic	edu	yes wonted	Wolking	>=4
MZ8	65	401906	no	15-24	hi	married	rich	>=3	first trimester	>3	>=24	no visit	Had_me	single	Not working	educated	islamic	edu	yes wonted	Wolking	<4
MZ8	65	401906	no	15-24	hi	married	rich	>=3		>3	>=24	has visit	Had_me	single	Not working	educated	islamic	edu	yes wonted	Wolking	>=4
MZ8	65	401906	no	15-24	home	W/D/S	rich	>=3	second trimester	>3	>=24	no visit	had_no_ME	single	Working	not educated	islamic	edu	yes wonted	Wolking	<4
MZ8	65	401906	no	25-34	home	married	rich	>=3	second trimester	>3	>=24	no visit	Had_me	multiple	Not working	educated	islamic	edu	yes wonted	Wolking	<4
MZ8	65	401906	no	25-34	home	married	rich	>=3		>3	>=24	has visit	Had_me	multiple	Not working	educated	islamic	edu	yes wonted	Wolking	>=4
MZ8	65	401906	no	15-24	home	married	middle	first	second trimester	1-3	>=24	has visit	had_no_ME	single	Not working	educated	islamic	edu	yes wonted	Wolking	>=4
MZ8	65	401906	no	25-34	hi	married	poor	>=3	second trimester	>3	>=24	has visit	Had_me	single	Not working	not educated	catholic	No edu	yes wonted	Wolking	>=4
MZ8	65	401906	no	25-34	hi	married	poor	>=3		>3	>=24	has visit	Had_me	single	Not working	not educated	catholic	No edu	yes wonted	Wolking	>=4
MZ8	65	401906	no	15-24	hi	married	middle	first	second trimester	1-3	>=24	has visit	had_no_ME	single	Not working	educated	catholic	No edu	yes wonted	Wolking	<4
MZ8	65	401906	no	15-24	hi	married	rich	>=3	first trimester	>3	>=24	no visit	Had_me	single	Not working	educated	islamic	edu	yes wonted	Wolking	<4
MZ8	65	401906	no	35-49	hi	married	poor	>=3	second trimester	>3	>=24	has visit	Had_me	single	Not working	educated	catholic	No edu	yes wonted	Wolking	<4
MZ8	65	401906	no	15-24	home	married	rich	>=3	second trimester	1-3	>=24	has visit	Had_me	single	Not working	educated	islamic	No edu	yes wonted	Wolking	>=4
MZ8	65	401906	no	35-49	hi	married	poor	>=3	second trimester	>3	>=24	has visit	Had_me	single	Not working	not educated	islamic	No edu	yes wonted	Wolking	<4
MZ8	66	542931	no	15-24	hi	married	rich	second	first trimester	1-3	>=24	has visit	Had_me	single	Not working	educated	catholic	edu	yes wonted	Wolking	>=4
MZ8	66	542931	yes	15-24	hi	not married	rich	first	second trimester	1-3	>=24	has visit	Had_me	single	Not working	educated	islamic	edu	yes wonted	Wolking	>=4
MZ8	66	542931	no	15-24	hi	married	rich	first	third trimester	1-3	>=24	has visit	Had_me	single	Not working	educated	catholic	edu	yes wonted	Wolking	<4
MZ8	66	542931	no	25-34	hi	married	rich	>=3	second trimester	>3	>=24	has visit	Had_me	single	Working	educated	catholic	edu	yes wonted	Wolking	>=4
MZ8	66	542931	no	15-24	hi	married	rich	>=3	second trimester	1-3	>=24	has visit	Had_me	single	Not working	educated	islamic	edu	yes wonted	Wolking	>=4
MZ8	66	542931	no	15-24	hi	married	rich	second	second trimester	1-3	>=24	has visit	Had_me	single	Not working	educated	islamic	No edu	yes wonted	Wolking	>=4
MZ8	66	542931	no	25-34	hi	married	rich	>=3	second trimester	>3	>=24	has visit	Had_me	single	Not working	educated	islamic	No edu	yes wonted	Wolking	>=4
MZ8	66	542931	no	35-49	hi	married	rich	>=3	first trimester	>3	>=24	has visit	Had_me	single	Working	educated	islamic	edu	yes wonted	Wolking	>=4
MZ8	66	542931	yes	15-24	hi	W/D/S	middle	>=3	second trimester	1-3	>=24	has visit	had_no_ME	single	Not working	educated	catholic	edu	yes wonted	Wolking	>=4
MZ8	66	542931	yes	25-34	hi	married	rich	>=3	third trimester	>3	>=24	has visit	Had_me	single	Not working	educated	islamic	edu	yes wonted	Wolking	<4
MZ8	66	542931	no	25-34	hi	married	rich	>=3	second trimester	1-3	>=24	has visit	Had_me	single	Not working	educated	catholic	edu	yes wonted	Wolking	<4
MZ8	67	192649	no	15-24	hi	not married	rich	first	second trimester	1-3	>=24	no visit	Had_me	single	Working	educated	islamic	edu	yes wonted	Wolking	<4
MZ8	67	192649	no	35-49	hi	married	rich	>=3	second trimester	>3	>=24	has visit	Had_me	single	Working	educated	islamic	No edu	yes wonted	vecchle	<4
MZ8	67	192649	no	25-34	hi	married	rich	>=3	first trimester	>3	>=24	no visit	Had_me	single	Not working	educated	islamic	edu	yes wonted	Wolking	<4
MZ8	67	192649	no	25-34	hi	married	rich	>=3	first trimester	1-3	>=24	has visit	Had_me	single	Not working	educated	islamic	edu	yes wonted	Wolking	>=4
MZ8	67	192649	no	15-24	home	not married	rich	first	second trimester	1-3	>=24	has visit	Had_me	single	Not working	educated	catholic	edu	yes wonted	Wolking	>=4
MZ8	67	192649	no	15-24	home	married	rich	second	second trimester	1-3	<24	has visit	Had_me	single	Not working	educated	catholic	No edu	yes wonted	Wolking	>=4
MZ8	67	192649	no	15-24	hi	married	rich	>=3	second trimester	1-3	<24	has visit	Had_me	single	Not working	educated	islamic	edu	yes wonted	Wolking	>=4
MZ8	67	192649	no	15-24	hi	married	rich	second		1-3	>=24	has visit	Had_me	single	Not working	educated	islamic	edu	yes wonted	Wolking	>=4
MZ8	67	192649	no	15-24	hi	not married	rich	first	first trimester	1-3	>=24	no visit	Had_me	single	Not working	educated	islamic	edu	yes wonted	Wolking	<4
MZ8	67	192649	no	25-34	hi	married	rich	>=3	second trimester	>3	>=24	has visit	Had_me	single	Working	educated	islamic	edu	yes wonted	Wolking	>=4
MZ8	67	192649	no	25-34	hi	W/D/S	rich	>=3	third trimester	>3	>=24	has visit	Had_me	single	Working	educated	islamic	edu	yes wonted	Wolking	<4
MZ8	67	192649	no	25-34	hi	married	rich	>=3	second trimester	>3	>=24	has visit	Had_me	single	Not working	educated	catholic	edu	yes wonted	Wolking	>=4
MZ8	67	192649	no	15-24	hi	not married	rich	first	second trimester	1-3	>=24	no visit	had_no_ME	single	Working	educated	catholic	edu	yes wonted	Wolking	<4
MZ8	67	192649	no	35-49	hi	W/D/S	rich	>=3	first trimester	>3	>=24	no visit	Had_me	single	Working	educated	islamic	edu	yes wonted	Wolking	<4
MZ8	68	469184	no	15-24	hi	married	rich	>=3	second trimester	1-3	>=24	has visit	had_no_ME	single	Working	educated	islamic	edu	yes wonted	Wolking	<4
MZ8	68	469184	no	15-24	hi	married	middle	first	second trimester	1-3	>=24	has visit	had_no_ME	single	Working	educated	catholic	edu	yes wonted	Wolking	<4
MZ8	68	469184	no	25-34	hi	married	rich	>=3	first trimester	>3	>=24	has visit	Had_me	single	Working	educated	catholic	edu	yes wonted	Wolking	>=4
MZ8	68	469184	no	15-24	hi	married	rich	first	second trimester	1-3	>=24	has visit	had_no_ME	single	Working	educated	islamic	edu	yes wonted	Wolking	<4
MZ8	68	469184	no	15-24	hi	not married	rich	first	second trimester	1-3	>=24	has visit	Had_me	single	Working	educated	islamic	edu	yes wonted	Wolking	>=4
MZ8	68	469184	no	35-49	hi	married	rich	>=3	second trimester	>3	>=24	has visit	had_no_ME	single	Not working	not educated	catholic	No edu	yes wonted	Wolking	>=4
MZ8	68	469184	no	25-34	hi	married	middle	>=3	third trimester	>3	>=24	has visit	Had_me	single	Not working	educated	catholic	edu	yes wonted	Wolking	<4
MZ8	68	469184	no	15-24	hi	not married	rich	first	second trimester	1-3	>=24	has visit	Had_me	single	Not working	educated	islamic	edu	yes wonted	Wolking	>=4
MZ8	68	469184	no	15-24	hi	married	rich	first	second trimester	1-3	>=24	has visit	Had_me	single	Not working	educated	islamic	edu	yes wonted	Wolking	<4
MZ8	69	422762	no	25-34	hi	married	rich	>=3	second trimester	>3	>=24	has visit	Had_me	single	Not working	educated	islamic	edu	yes wonted	Wolking	<4
MZ8	69	422762	no	35-49	hi	W/D/S	middle	>=3	third trimester	>3	>=24	has visit	Had_me	single	Working	educated	catholic	edu	yes wonted	Wolking	<4
MZ8	69	422762	no	25-34	home	married	rich	>=3	second trimester	>3	>=24	has visit	had_no_ME	single	Not working	educated	catholic	edu	yes wonted	Wolking	<4
MZ8	69	422762	no	15-24	hi	married	rich	first	second trimester	1-3	>=24	has visit	had_no_ME	single	Not working	educated	islamic	edu	yes wonted	Wolking	<4
MZ8	69	422762	no	15-24	home	married	middle	second	first trimester	1-3	>=24	has visit	had_no_ME	single	Not working	educated	islamic	edu	yes wonted	Wolking	>=4
MZ8	69	422762	no	25-34	home	married	middle	>=3	second trimester	1-3	>=24	has visit	had_no_ME	single	Not working	educated	islamic	edu	yes wonted	Wolking	>=4
MZ8	69	422762	no	25-34	hi	married	rich	>=3	first trimester	>3	>=24	has visit	had_no_ME	single	Not working	not educated	islamic	No edu	yes wonted	Wolking	>=4
MZ8	69	422762	no	25-34	hi	married	rich	>=3		>3	>=24	has visit	had_no_ME	single	Not working	not educated	islamic	No edu	yes wonted	Wolking	>=4
MZ8	70	420735	no	25-34	hi	married	middle	>=3	third trimester	1-3	>=24	no visit	had_no_ME	single	Working	educated	catholic	No edu	yes wonted	Wolking	<4
MZ8	70	420735	no	25-34	home	W/D/S	poor	>=3	second trimester	>3	>=24	no visit	had_no_ME	single	Not working	educated	catholic	edu	yes wonted	Wolking	<4
MZ8	70	420735	no	15-24	hi	married	middle	>=3	second trimester	1-3	>=24	has visit	Had_me	single	Working	educated	catholic	edu	yes wonted	Wolking	>=4
MZ8	70	420735	no	15-24	hi	married	middle	second	first trimester	1-3	>=24	has visit	Had_me	single	Not working	not educated	catholic	No edu	yes wonted	vecchle	>=4
MZ8	70	420735	no	35-49	hi	W/D/S	poor	>=3	third trimester	>3	>=24	no visit	had_no_ME	single	Not working	not educated	catholic	edu	yes wonted	Wolking	<4
MZ8	70	420735	no	15-24	hi	married	poor	second	third trimester	1-3	>=24	no visit	had_no_ME	single	Not working	educated	catholic	No edu	yes wonted	Wolking	<4
MZ8	70	420735	no	15-24	hi	not married	poor	first	first trimester	1-3	>=24	has visit	Had_me	single	Not working	educated	catholic	edu	yes wonted	vecchle	>=4
MZ8	72	562904	no	15-24	hi	married	poor	second	third trimester	1-3	>=24	has visit	Had_me	single	Not working	educated	islamic	edu	yes wonted	Wolking	<4
MZ8	72	562904	no	15-24	hi	married	rich	first	second trimester	1-3	>=24	has visit	Had_me	single	Not working	educated	islamic	edu	yes wonted	Wolking	>=4
MZ8	72	562904	no	15-24	hi	married	rich	>=3	second trimester	1-3	>=24	has visit	Had_me	single	Not working	educated	islamic	No edu	yes wonted	Wolking	>=4
MZ8	72	562904	no	15-24	home	married	poor	first	third trimester	1-3	>=24	has visit	Had_me	single	Not working	not educated	islamic	No edu	yes wonted	Wolking	<4
MZ8	72	562904	no	25-34	hi	married	poor	>=3	third trimester	>3	>=24	has visit	had_no_ME	single	Not working	educated	islamic	edu	yes wonted	Wolking	<4
MZ8	72	562904	no	25-34	hi	married	poor	>=3		>3	>=24	has visit	had_no_ME	single	Not working	educated	islamic	edu	yes wonted	Wolking	>=4
MZ8	72	562904	no	15-24	home	married	poor	first	third trimester	1-3	>=24	no visit	had_no_ME	single	Not working	educated	islamic	edu	yes wonted	Wolking	<4
MZ8	72	562904	no	35-49	hi	married	poor	second	third trimester	1-3	>=24	no visit	had_no_ME	single	Not working	educated	islamic	No edu	yes wonted	Wolking	<4
MZ8	72	562904	no	35-49	hi	married	poor	>=3	third trimester	>3	>=24	no visit	had_no_ME	single	Not working	educated	catholic	No edu	yes wonted	Wolking	<4
MZ8	72	562904	no	35-49	hi	married	poor	>=3	second trimester	>3	>=24	has visit	Had_me	single	Not working	not educated	islamic	No edu	yes wonted	Wolking	<4
MZ8	73	554629	no	25-34	home	married	middle	>=3	second trimester	>3	>=24	has visit	Had_me	single	Working	not educated	islamic	edu	yes wonted	Wolking	<4
MZ8	73	554629	no	35-49	hi	married	middle	>=3	third trimester	>3	>=24	has visit	Had_me	single	Working	not educated	islamic	No edu	yes wonted	Wolking	<4
MZ8	73	554629	no	15-24	home	married	poor	>=3	second trimester	1-3	>=24	has visit	Had_me	single	Working	educated	islamic	edu	yes wonted	Wolking	>=4
MZ8	73	554629	no	25-34	hi	married	middle	>=3	second trimester	>3	>=24	has visit	had_no_ME	single	Not working	educated	islamic	edu	yes wonted	Wolking	>=4
MZ8	73	554629	no	15-24	hi	married	poor	first	first trimester	1-3	>=24	has visit	had_no_ME	single	Not working	educated	islamic	No edu	yes wonted	Wolking	>=4
MZ8	73	554629	no	25-34	hi	W/D/S	middle	>=3	second trimester	>3	>=24	has visit	Had_me	single	Working	educated	islamic	edu	yes wonted	Wolking	<4
MZ8	73	554629	no	15-24	hi	married	middle	first	third trimester	1-3	>=24	has visit	Had_me	single	Working	educated	islamic	No edu	yes wonted	Wolking	<4
MZ8	73	554629	no	25-34	home	married	middle	>=3	first trimester	1-3	>=24	has visit	Had_me	single	Not working	not educated	islamic	No edu	yes wonted	Wolking	>=4
MZ8	73	554629	no	15-24	hi	married	poor	first	third trimester	1-3	>=24	has visit	Had_me	single	Working	educated	islamic	No edu	yes wonted	Wolking	<4
MZ8	73	554629	no	25-34	hi	married	poor	>=3	second trimester	>3	>=24	has visit	had_no_ME	single	Not working	educated	islamic	edu	yes wonted	Wolking	>=4
MZ8	73	554629	yes	25-34	home	married	middle	>=3	second trimester	>3	>=24	has visit	had_no_ME	single	Not working	educated	islamic	No edu	yes wonted	Wolking	>=4
MZ8	73	554629	no	25-34	hi	married	middle	>=3	second trimester	1-3	>=24	has visit	had_no_ME	single	Not working	not educated	islamic	No edu	yes wonted	Wolking	>=4
MZ8	73	554629	no	25-34	hi	married	poor	>=3	second trimester	1-3	>=24	has visit	Had_me	single	Working	not educated	islamic	No edu	yes wonted	Wolking	>=4
MZ8	73	554629	no	35-49	hi	married	poor	>=3	second trimester	>3	>=24	has visit	Had_me	single	Working	not educated	islamic	No edu	yes wonted	Wolking	>=4
MZ8	74	323795	no	15-24	hi	married	poor	second	first trimester	1-3	<24	has visit	Had_me	single	Not working	educated	catholic	edu	yes wonted	Wolking	>=4
MZ8	74	323795	no	15-24	hi	married	poor	first		1-3	>=24	has visit	Had_me	single	Not working	educated	catholic	edu	yes wonted	Wolking	>=4
MZ8	74	323795	no	35-49	hi	married	middle	>=3	first trimester	>3	>=24	has visit	Had_me	single	Not working	not educated	catholic	No edu	yes wonted	vecchle	>=4
MZ8	74	323795	no	15-24	hi	married	poor	>=3	second trimester	1-3	>=24	has visit	had_no_ME	single	Not working	educated	catholic	No edu	yes wonted	Wolking	<4
MZ8	74	323795	no	25-34	hi	married	middle	>=3	second trimester	>3	>=24	has visit	Had_me	single	Not working	educated	catholic	edu	yes wonted	vecchle	>=4
MZ8	74	323795	no	15-24	home	married	poor	first	third trimester	1-3	>=24	has visit	had_no_ME	single	Not working	not educated	catholic	edu	yes wonted	Wolking	>=4
MZ8	74	323795	no	35-49	hi	married	poor	>=3	second trimester	>3	>=24	has visit	had_no_ME	single	Not working	not educated	catholic	No edu	not wanted	Wolking	>=4
MZ8	74	323795	no	25-34	hi	married	poor	>=3	second trimester	>3	<24	no visit	had_no_ME	single	Not working	not educated	catholic	No edu	yes wonted	Wolking	<4
MZ8	74	323795	no	25-34	hi	married	poor	>=3		>3	>=24	has visit	had_no_ME	single	Not working	not educated	catholic	No edu	yes wonted	Wolking	>=4
MZ8	75	496244	no	15-24	home	married	middle	second	third trimester	1-3	>=24	has visit	had_no_ME	single	Working	educated	islamic	edu	yes wonted	vecchle	<4
MZ8	75	496244	no	25-34	home	married	middle	>=3	second trimester	>3	>=24	has visit	Had_me	single	Not working	educated	islamic	edu	yes wonted	vecchle	<4
MZ8	75	496244	no	35-49	hi	not married	poor	>=3	first trimester	>3	>=24	has visit	Had_me	single	Working	educated	islamic	edu	yes wonted	Wolking	>=4
MZ8	75	496244	no	15-24	hi	married	rich	first	third trimester	1-3	>=24	has visit	Had_me	single	Working	not educated	catholic	edu	yes wonted	vecchle	<4
MZ8	75	496244	no	35-49	hi	married	poor	>=3	third trimester	>3	<24	has visit	Had_me	single	Not working	not educated	islamic	edu	yes wonted	vecchle	<4
MZ8	75	496244	no	35-49	hi	married	poor	>=3		>3	>=24	has visit	Had_me	single	Not working	not educated	islamic	edu	yes wonted	vecchle	>=4
MZ8	75	496244	no	15-24	home	not married	poor	>=3	second trimester	1-3	>=24	has visit	had_no_ME	single	Working	educated	islamic	edu	yes wonted	vecchle	>=4
MZ8	75	496244	no	25-34	hi	married	poor	>=3	second trimester	>3	>=24	has visit	Had_me	single	Working	educated	islamic	edu	yes wonted	vecchle	<4
MZ8	75	496244	yes	25-34	home	married	poor	>=3	second trimester	1-3	>=24	has visit	had_no_ME	single	Not working	educated	islamic	No edu	yes wonted	vecchle	>=4
MZ8	75	496244	no	15-24	hi	married	poor	>=3	second trimester	>3	>=24	has visit	had_no_ME	single	Not working	educated	islamic	edu	yes wonted	Wolking	>=4
MZ8	75	496244	no	25-34	home	married	poor	>=3	second trimester	>3	>=24	has visit	had_no_ME	single	Not working	educated	catholic	No edu	yes wonted	Wolking	>=4
MZ8	75	496244	yes	25-34	hi	married	poor	>=3	second trimester	1-3	>=24	has visit	had_no_ME	single	Not working	educated	catholic	edu	yes wonted	vecchle	>=4
MZ8	75	496244	no	35-49	hi	married	poor	>=3	second trimester	>3	>=24	has visit	had_no_ME	single	Not working	not educated	catholic	edu	yes wonted	Wolking	>=4
MZ8	76	482599	no	15-24	home	married	poor	second	second trimester	1-3	>=24	no visit	had_no_ME	single	Not working	educated	islamic	edu	yes wonted	Wolking	<4
MZ8	76	482599	no	35-49	hi	married	middle	>=3	second trimester	>3	>=24	has visit	had_no_ME	single	Working	not educated	islamic	No edu	yes wonted	Wolking	<4
MZ8	76	482599	no	15-24	hi	W/D/S	poor	first	second trimester	1-3	>=24	has visit	had_no_ME	single	Not working	educated	islamic	edu	yes wonted	Wolking	>=4
MZ8	76	482599	no	25-34	home	not married	poor	second	first trimester	1-3	>=24	has visit	Had_me	single	Not working	not educated	catholic	edu	yes wonted	Wolking	>=4
MZ8	76	482599	no	15-24	hi	married	poor	>=3	second trimester	1-3	>=24	has visit	Had_me	single	Not working	educated	islamic	No edu	yes wonted	Wolking	>=4
MZ8	76	482599	no	15-24	hi	married	middle	second	second trimester	1-3	>=24	no visit	had_no_ME	single	Not working	educated	islamic	No edu	yes wonted	Wolking	<4
MZ8	76	482599	no	15-24	hi	not married	poor	second	second trimester	1-3	>=24	has visit	had_no_ME	single	Not working	not educated	islamic	edu	yes wonted	Wolking	>=4
MZ8	76	482599	no	15-24	hi	married	poor	first	second trimester	1-3	>=24	has visit	Had_me	single	Not working	not educated	catholic	No edu	yes wonted	Wolking	<4
MZ8	76	482599	no	15-24	hi	married	poor	second	second trimester	1-3	>=24	has visit	Had_me	single	Not working	not educated	catholic	No edu	yes wonted	Wolking	>=4
MZ8	76	482599	no	25-34	hi	married	middle	>=3	first trimester	>3	>=24	has visit	had_no_ME	single	Not working	educated	islamic	edu	yes wonted	Wolking	>=4
MZ8	76	482599	no	25-34	hi	W/D/S	poor	second	second trimester	1-3	>=24	has visit	had_no_ME	single	Not working	not educated	islamic	edu	yes wonted	Wolking	<4
MZ8	77	553828	no	25-34	hi	married	middle	>=3	second trimester	>3	>=24	has visit	Had_me	single	Not working	educated	islamic	No edu	yes wonted	Wolking	>=4
MZ8	77	553828	no	25-34	hi	married	middle	>=3	first trimester	>3	>=24	has visit	Had_me	single	Not working	educated	islamic	No edu	yes wonted	Wolking	>=4
MZ8	77	553828	no	15-24	hi	not married	rich	first	second trimester	1-3	>=24	has visit	Had_me	single	Not working	educated	islamic	edu	yes wonted	Wolking	<4
MZ8	77	553828	no	15-24	hi	married	rich	second	second trimester	1-3	>=24	has visit	Had_me	single	Not working	educated	islamic	edu	yes wonted	Wolking	<4
MZ8	77	553828	no	15-24	hi	married	rich	first	second trimester	1-3	>=24	has visit	Had_me	single	Not working	educated	islamic	edu	yes wonted	Wolking	>=4
MZ8	77	553828	no	25-34	hi	married	rich	>=3	third trimester	>3	>=24	has visit	had_no_ME	single	Not working	educated	islamic	No edu	yes wonted	Wolking	>=4
MZ8	77	553828	no	15-24	hi	married	rich	first	second trimester	1-3	>=24	has visit	Had_me	single	Working	educated	catholic	edu	yes wonted	Wolking	>=4
MZ8	77	553828	no	15-24	hi	married	middle	>=3	third trimester	1-3	>=24	has visit	had_no_ME	single	Not working	educated	islamic	No edu	yes wonted	Wolking	<4
MZ8	77	553828	no	15-24	hi	married	middle	first	third trimester	1-3	>=24	has visit	Had_me	single	Not working	educated	islamic	No edu	yes wonted	Wolking	<4
MZ8	77	553828	no	25-34	hi	married	rich	>=3	first trimester	>3	>=24	has visit	Had_me	single	Working	educated	catholic	edu	yes wonted	Wolking	>=4
MZ8	77	553828	no	25-34	hi	married	rich	>=3	third trimester	>3	>=24	has visit	had_no_ME	single	Not working	educated	islamic	No edu	not wanted	Wolking	<4
MZ8	78	437909	no	25-34	home	married	middle	>=3	second trimester	>3	>=24	has visit	Had_me	single	Working	educated	islamic	edu	yes wonted	Wolking	<4
MZ8	78	437909	no	25-34	home	married	poor	>=3	second trimester	>3	<24	has visit	had_no_ME	single	Not working	not educated	islamic	No edu	yes wonted	Wolking	<4
MZ8	78	437909	no	25-34	home	married	poor	>=3		>3	>=24	has visit	had_no_ME	single	Not working	not educated	islamic	No edu	yes wonted	Wolking	>=4
MZ8	78	437909	no	15-24	home	married	poor	second	first trimester	1-3	>=24	has visit	had_no_ME	single	Not working	educated	islamic	edu	yes wonted	Wolking	>=4
MZ8	78	437909	yes	15-24	home	married	poor	>=3	second trimester	1-3	<24	has visit	Had_me	single	Working	educated	islamic	No edu	yes wonted	Wolking	>=4
MZ8	78	437909	no	25-34	home	married	middle	>=3	second trimester	1-3	>=24	has visit	Had_me	single	Not working	not educated	islamic	edu	yes wonted	vecchle	>=4
MZ8	78	437909	no	25-34	home	married	middle	>=3	first trimester	>3	>=24	has visit	had_no_ME	single	Not working	educated	islamic	No edu	yes wonted	Wolking	>=4
MZ8	78	437909	no	25-34	home	married	poor	first	second trimester	1-3	>=24	has visit	Had_me	single	Working	not educated	islamic	No edu	yes wonted	Wolking	<4
MZ8	78	437909	no	25-34	home	married	middle	second	second trimester	1-3	>=24	has visit	Had_me	single	Working	educated	islamic	No edu	yes wonted	vecchle	<4
MZ8	78	437909	no	25-34	home	married	middle	first		1-3	>=24	has visit	Had_me	single	Working	educated	islamic	No edu	yes wonted	vecchle	>=4
MZ8	78	437909	no	25-34	home	married	poor	>=3	first trimester	>3	>=24	has visit	Had_me	single	Not working	not educated	islamic	No edu	yes wonted	vecchle	>=4
MZ8	78	437909	no	25-34	hi	married	poor	>=3		>3	>=24	has visit	Had_me	single	Not working	not educated	islamic	No edu	yes wonted	vecchle	>=4
MZ8	78	437909	no	15-24	home	married	poor	>=3	second trimester	>3	>=24	has visit	Had_me	single	Not working	educated	islamic	edu	yes wonted	vecchle	>=4
MZ8	78	437909	no	15-24	home	married	poor	>=3		>3	>=24	has visit	Had_me	single	Not working	educated	islamic	edu	yes wonted	vecchle	>=4
MZ8	78	437909	no	15-24	home	W/D/S	poor	>=3	second trimester	1-3	>=24	has visit	Had_me	single	Working	not educated	islamic	edu	yes wonted	Wolking	<4
MZ8	78	437909	no	25-34	home	married	poor	>=3	second trimester	>3	>=24	has visit	Had_me	single	Not working	educated	islamic	No edu	yes wonted	Wolking	<4
MZ8	78	437909	no	25-34	home	married	poor	>=3		>3	>=24	has visit	Had_me	single	Not working	educated	islamic	No edu	yes wonted	Wolking	>=4
MZ8	78	437909	yes	15-24	home	married	poor	>=3	second trimester	1-3	>=24	has visit	had_no_ME	single	Not working	educated	islamic	edu	yes wonted	Wolking	<4
MZ8	78	437909	no	25-34	home	married	poor	>=3	second trimester	>3	>=24	has visit	had_no_ME	single	Not working	not educated	islamic	edu	yes wonted	Wolking	>=4
MZ8	79	428067	no	15-24	home	married	poor	>=3	third trimester	1-3	>=24	no visit	had_no_ME	single	Not working	educated	islamic	edu	yes wonted	Wolking	<4
MZ8	79	428067	no	35-49	home	married	poor	>=3	second trimester	>3	>=24	no visit	had_no_ME	single	Not working	not educated	catholic	No edu	yes wonted	Wolking	<4
MZ8	79	428067	no	25-34	home	married	poor	>=3	second trimester	>3	>=24	no visit	had_no_ME	single	Working	educated	islamic	edu	yes wonted	vecchle	<4
MZ8	79	428067	no	15-24	home	married	poor	first	second trimester	1-3	>=24	has visit	had_no_ME	single	Not working	not educated	islamic	No edu	yes wonted	Wolking	<4
MZ8	79	428067	no	15-24	home	married	rich	first	second trimester	1-3	>=24	has visit	had_no_ME	single	Not working	educated	islamic	edu	yes wonted	vecchle	<4
MZ8	79	428067	no	35-49	home	married	poor	>=3	second trimester	>3	>=24	has visit	Had_me	single	Not working	not educated	catholic	No edu	yes wonted	vecchle	<4
MZ8	79	428067	no	35-49	home	married	poor	>=3	third trimester	>3	>=24	has visit	had_no_ME	single	Not working	educated	islamic	No edu	yes wonted	Wolking	<4
MZ8	79	428067	no	35-49	home	W/D/S	poor	>=3	second trimester	>3	>=24	has visit	had_no_ME	single	Not working	not educated	islamic	edu	yes wonted	Wolking	<4
MZ8	79	428067	no	15-24	home	married	poor	second	second trimester	1-3	>=24	has visit	Had_me	single	Not working	not educated	catholic	No edu	yes wonted	Wolking	<4
MZ8	79	428067	no	35-49	home	W/D/S	poor	>=3	second trimester	>3	>=24	has visit	had_no_ME	single	Not working	not educated	catholic	edu	yes wonted	Wolking	<4
MZ8	79	428067	no	25-34	home	married	middle	>=3	second trimester	>3	>=24	no visit	had_no_ME	single	Not working	educated	catholic	No edu	yes wonted	Wolking	<4
MZ8	79	428067	no	25-34	home	married	middle	>=3		>3	>=24	has visit	had_no_ME	single	Not working	educated	catholic	No edu	yes wonted	Wolking	>=4
MZ8	79	428067	no	15-24	home	married	poor	>=3	second trimester	1-3	<24	has visit	had_no_ME	single	Not working	educated	islamic	No edu	yes wonted	Wolking	<4
MZ8	79	428067	no	25-34	home	married	poor	>=3	second trimester	>3	>=24	has visit	had_no_ME	single	Not working	educated	catholic	No edu	yes wonted	Wolking	<4
MZ8	79	428067	no	25-34	home	married	poor	>=3	second trimester	>3	>=24	has visit	had_no_ME	single	Not working	educated	islamic	edu	yes wonted	Wolking	<4
MZ8	79	428067	no	15-24	home	married	poor	>=3	first trimester	>3	>=24	no visit	had_no_ME	single	Not working	not educated	islamic	No edu	yes wonted	Wolking	<4
MZ8	79	428067	no	15-24	home	married	poor	>=3		>3	>=24	has visit	had_no_ME	single	Not working	not educated	islamic	No edu	yes wonted	Wolking	>=4
MZ8	80	253779	no	15-24	home	married	poor	>=3	third trimester	1-3	>=24	has visit	had_no_ME	single	Not working	educated	catholic	edu	yes wonted	Wolking	<4
MZ8	80	253779	no	35-49	home	married	poor	>=3	third trimester	>3	>=24	has visit	Had_me	single	Working	not educated	islamic	edu	yes wonted	vecchle	<4
MZ8	80	253779	no	15-24	home	married	poor	>=3	third trimester	>3	<24	has visit	had_no_ME	single	Not working	educated	islamic	No edu	yes wonted	vecchle	<4
MZ8	80	253779	no	15-24	home	W/D/S	poor	second	second trimester	1-3	>=24	has visit	had_no_ME	single	Working	not educated	islamic	edu	yes wonted	Wolking	<4
MZ8	80	253779	no	15-24	home	married	poor	second	third trimester	1-3	>=24	has visit	Had_me	single	Not working	educated	islamic	No edu	yes wonted	vecchle	<4
MZ8	80	253779	no	15-24	home	married	poor	first	second trimester	1-3	>=24	has visit	had_no_ME	single	Not working	educated	islamic	edu	yes wonted	Wolking	<4
MZ8	80	253779	no	15-24	home	married	poor	>=3	second trimester	>3	>=24	has visit	had_no_ME	single	Not working	educated	islamic	No edu	yes wonted	vecchle	<4
MZ8	80	253779	no	25-34	home	married	poor	>=3	third trimester	>3	>=24	has visit	Had_me	single	Not working	not educated	islamic	edu	yes wonted	vecchle	<4
MZ8	80	253779	no	25-34	home	married	poor	>=3		>3	>=24	has visit	Had_me	single	Not working	not educated	islamic	edu	yes wonted	vecchle	>=4
MZ8	80	253779	no	15-24	home	married	poor	>=3	third trimester	1-3	>=24	has visit	had_no_ME	single	Not working	educated	islamic	No edu	yes wonted	vecchle	<4
MZ8	80	253779	no	35-49	home	married	poor	>=3	first trimester	>3	>=24	has visit	had_no_ME	single	Not working	educated	catholic	edu	yes wonted	Wolking	>=4
MZ8	80	253779	no	15-24	home	married	poor	first	second trimester	1-3	>=24	has visit	Had_me	single	Working	educated	catholic	edu	yes wonted	vecchle	<4
MZ8	80	253779	no	35-49	home	W/D/S	poor	>=3	second trimester	>3	>=24	has visit	had_no_ME	single	Not working	educated	islamic	edu	yes wonted	vecchle	<4
MZ8	81	577538	no	35-49	home	W/D/S	poor	>=3	third trimester	>3	>=24	no visit	had_no_ME	single	Working	not educated	islamic	edu	yes wonted	vecchle	<4
MZ8	81	577538	no	35-49	home	married	poor	>=3	first trimester	>3	>=24	no visit	Had_me	single	Not working	not educated	islamic	No edu	yes wonted	Wolking	<4
MZ8	81	577538	no	35-49	home	W/D/S	poor	>=3	second trimester	>3	>=24	has visit	Had_me	single	Not working	not educated	catholic	edu	yes wonted	vecchle	>=4
MZ8	81	577538	no	15-24	home	married	poor	>=3	second trimester	1-3	>=24	has visit	Had_me	single	Not working	not educated	islamic	No edu	yes wonted	vecchle	>=4
MZ8	81	577538	yes	15-24	home	married	poor	first	second trimester	1-3	>=24	has visit	Had_me	single	Working	educated	catholic	edu	yes wonted	vecchle	>=4
MZ8	81	577538	no	15-24	home	married	poor	>=3	third trimester	1-3	>=24	has visit	had_no_ME	single	Not working	educated	catholic	No edu	yes wonted	Wolking	<4
MZ8	81	577538	no	15-24	home	married	poor	second		1-3	>=24	has visit	had_no_ME	single	Not working	educated	catholic	No edu	yes wonted	Wolking	>=4
MZ8	81	577538	no	25-34	home	married	poor	first	second trimester	1-3	>=24	has visit	had_no_ME	single	Not working	not educated	catholic	No edu	yes wonted	vecchle	>=4
MZ8	81	577538	no	25-34	home	married	poor	second	third trimester	1-3	>=24	no visit	Had_me	single	Not working	not educated	catholic	No edu	yes wonted	Wolking	<4
MZ8	81	577538	no	25-34	home	married	poor	>=3	second trimester	>3	>=24	has visit	had_no_ME	single	Not working	not educated	catholic	edu	yes wonted	Wolking	<4
MZ8	81	577538	no	15-24	home	married	poor	>=3	first trimester	1-3	>=24	no visit	Had_me	single	Not working	not educated	islamic	No edu	yes wonted	Wolking	<4
MZ8	81	577538	no	15-24	home	married	poor	first	third trimester	1-3	>=24	has visit	had_no_ME	single	Not working	not educated	islamic	edu	yes wonted	Wolking	<4
MZ8	82	267743	no	25-34	hi	married	poor	>=3	second trimester	1-3	>=24	has visit	Had_me	single	Working	not educated	islamic	No edu	yes wonted	vecchle	<4
MZ8	82	267743	no	25-34	hi	married	middle	>=3	second trimester	>3	>=24	has visit	had_no_ME	multiple	Not working	not educated	islamic	No edu	yes wonted	Wolking	>=4
MZ8	82	267743	no	25-34	hi	married	middle	>=3		>3	>=24	has visit	had_no_ME	multiple	Not working	not educated	islamic	No edu	yes wonted	Wolking	>=4
MZ8	82	267743	no	25-34	home	married	middle	>=3		>3	>=24	has visit	had_no_ME	single	Not working	not educated	islamic	No edu	yes wonted	Wolking	>=4
MZ8	82	267743	no	25-34	home	married	poor	>=3	second trimester	>3	>=24	has visit	Had_me	single	Not working	not educated	islamic	edu	yes wonted	vecchle	<4
MZ8	82	267743	no	25-34	home	married	poor	>=3		>3	>=24	has visit	Had_me	single	Not working	not educated	islamic	edu	yes wonted	vecchle	>=4
MZ8	82	267743	no	25-34	hi	married	poor	>=3	second trimester	>3	>=24	has visit	had_no_ME	single	Not working	educated	islamic	No edu	yes wonted	Wolking	<4
MZ8	82	267743	no	25-34	hi	married	poor	>=3		>3	>=24	has visit	had_no_ME	single	Not working	educated	islamic	No edu	yes wonted	Wolking	>=4
MZ8	82	267743	no	15-24	home	married	middle	>=3	second trimester	1-3	>=24	has visit	had_no_ME	single	Not working	not educated	islamic	No edu	yes wonted	Wolking	<4
MZ8	82	267743	no	15-24	home	married	middle	second		1-3	>=24	has visit	had_no_ME	single	Not working	not educated	islamic	No edu	yes wonted	Wolking	>=4
MZ8	82	267743	no	15-24	hi	married	poor	first	second trimester	1-3	>=24	has visit	Had_me	single	Working	not educated	islamic	No edu	yes wonted	vecchle	>=4
MZ8	82	267743	no	25-34	home	married	middle	>=3	second trimester	>3	>=24	has visit	had_no_ME	single	Not working	not educated	islamic	No edu	yes wonted	Wolking	<4
MZ8	82	267743	no	25-34	hi	married	poor	>=3	third trimester	>3	>=24	has visit	Had_me	single	Not working	not educated	islamic	No edu	yes wonted	vecchle	<4
MZ8	82	267743	no	15-24	home	married	poor	first	second trimester	1-3	>=24	has visit	had_no_ME	single	Not working	not educated	islamic	No edu	yes wonted	Wolking	>=4
MZ8	82	267743	no	25-34	hi	married	poor	>=3	second trimester	>3	>=24	has visit	had_no_ME	single	Not working	not educated	islamic	edu	yes wonted	Wolking	<4
MZ8	82	267743	no	25-34	hi	married	middle	>=3	second trimester	1-3	>=24	has visit	had_no_ME	single	Not working	not educated	islamic	No edu	yes wonted	Wolking	>=4
MZ8	82	267743	no	15-24	home	married	poor	first	second trimester	1-3	>=24	has visit	Had_me	single	Not working	not educated	islamic	No edu	yes wonted	vecchle	<4
MZ8	82	267743	yes	25-34	hi	married	middle	>=3	first trimester	>3	<24	has visit	Had_me	single	Not working	not educated	islamic	edu	yes wonted	vecchle	>=4
MZ8	82	267743	yes	25-34	hi	married	middle	>=3		>3	<24	has visit	Had_me	single	Not working	not educated	islamic	edu	yes wonted	vecchle	>=4
MZ8	82	267743	no	25-34	home	married	poor	>=3	third trimester	>3	>=24	has visit	Had_me	single	Not working	educated	islamic	edu	yes wonted	Wolking	<4
MZ8	82	267743	no	25-34	home	married	poor	>=3	second trimester	>3	>=24	has visit	Had_me	single	Working	not educated	islamic	No edu	yes wonted	vecchle	>=4
MZ8	82	267743	no	15-24	home	married	poor	>=3	second trimester	1-3	>=24	has visit	Had_me	single	Not working	not educated	islamic	No edu	yes wonted	vecchle	<4
MZ8	83	805963	no	15-24	home	not married	poor	first	third trimester	1-3	>=24	no visit	had_no_ME	single	Not working	educated	islamic	edu	yes wonted	vecchle	<4
MZ8	83	805963	no	25-34	home	married	poor	>=3	second trimester	>3	>=24	has visit	had_no_ME	multiple	Not working	educated	islamic	edu	yes wonted	Wolking	>=4
MZ8	83	805963	no	25-34	home	married	poor	>=3		>3	>=24	has visit	had_no_ME	multiple	Not working	educated	islamic	edu	yes wonted	Wolking	>=4
MZ8	83	805963	no	25-34	home	married	poor	>=3		>3	>=24	has visit	had_no_ME	single	Not working	educated	islamic	edu	yes wonted	Wolking	>=4
MZ8	83	805963	no	15-24	home	married	poor	first	second trimester	1-3	>=24	has visit	had_no_ME	single	Not working	educated	islamic	edu	yes wonted	vecchle	<4
MZ8	83	805963	no	15-24	home	married	poor	>=3	first trimester	>3	>=24	has visit	had_no_ME	single	Not working	educated	catholic	No edu	yes wonted	vecchle	>=4
MZ8	83	805963	no	35-49	home	married	middle	>=3	first trimester	>3	>=24	no visit	Had_me	single	Not working	not educated	islamic	edu	yes wonted	vecchle	<4
MZ8	83	805963	no	25-34	hi	married	middle	>=3	second trimester	1-3	>=24	no visit	had_no_ME	single	Not working	educated	islamic	edu	yes wonted	Wolking	<4
MZ8	83	805963	no	15-24	home	married	poor	second	second trimester	1-3	>=24	has visit	had_no_ME	single	Not working	educated	catholic	edu	yes wonted	vecchle	>=4
MZ8	83	805963	no	15-24	home	married	poor	second	second trimester	1-3	>=24	has visit	had_no_ME	single	Not working	educated	islamic	edu	yes wonted	vecchle	<4
MZ8	83	805963	no	35-49	hi	married	poor	>=3	first trimester	>3	>=24	has visit	had_no_ME	single	Not working	educated	islamic	No edu	yes wonted	vecchle	>=4
MZ8	83	805963	no	35-49	home	married	rich	>=3	first trimester	>3	>=24	has visit	Had_me	single	Working	educated	catholic	No edu	yes wonted	vecchle	>=4
MZ8	83	805963	no	15-24	home	married	poor	>=3	first trimester	1-3	>=24	has visit	had_no_ME	single	Not working	educated	islamic	No edu	yes wonted	vecchle	>=4
MZ8	83	805963	no	25-34	hi	married	middle	>=3	first trimester	>3	>=24	has visit	Had_me	single	Working	educated	islamic	No edu	yes wonted	Wolking	>=4
MZ8	83	805963	no	35-49	home	married	middle	>=3	second trimester	>3	>=24	has visit	had_no_ME	single	Not working	educated	islamic	No edu	yes wonted	Wolking	>=4
MZ8	83	805963	no	15-24	home	married	middle	first	first trimester	1-3	>=24	has visit	had_no_ME	single	Not working	educated	islamic	No edu	yes wonted	Wolking	>=4
MZ8	83	805963	no	25-34	home	married	middle	>=3	second trimester	>3	>=24	has visit	had_no_ME	single	Not working	not educated	islamic	No edu	yes wonted	Wolking	>=4
MZ8	83	805963	no	25-34	hi	married	middle	>=3		>3	>=24	has visit	had_no_ME	single	Not working	not educated	islamic	No edu	yes wonted	Wolking	>=4
MZ8	83	805963	no	15-24	home	married	poor	second	second trimester	1-3	>=24	has visit	had_no_ME	single	Not working	not educated	islamic	No edu	yes wonted	Wolking	>=4
MZ8	83	805963	no	25-34	hi	married	middle	>=3	second trimester	>3	>=24	has visit	Had_me	single	Working	not educated	islamic	No edu	yes wonted	Wolking	<4
MZ8	83	805963	no	25-34	hi	married	middle	>=3		>3	>=24	has visit	Had_me	single	Working	not educated	islamic	No edu	yes wonted	Wolking	>=4
MZ8	84	728784	no	35-49	hi	married	poor	>=3	first trimester	>3	<24	has visit	Had_me	single	Not working	educated	islamic	No edu	yes wonted	Wolking	>=4
MZ8	84	728784	no	35-49	hi	married	poor	>=3		>3	<24	has visit	Had_me	single	Not working	educated	islamic	No edu	yes wonted	Wolking	>=4
MZ8	84	728784	no	25-34	home	married	poor	second	second trimester	1-3	>=24	has visit	Had_me	single	Not working	educated	catholic	No edu	yes wonted	Wolking	>=4
MZ8	84	728784	no	25-34	home	married	poor	>=3	second trimester	>3	>=24	has visit	had_no_ME	single	Not working	not educated	catholic	edu	yes wonted	vecchle	<4
MZ8	84	728784	no	25-34	home	married	poor	second	first trimester	1-3	>=24	has visit	had_no_ME	single	Not working	educated	islamic	edu	yes wonted	vecchle	>=4
MZ8	84	728784	no	35-49	home	married	rich	>=3	second trimester	>3	>=24	has visit	had_no_ME	single	Not working	educated	catholic	edu	yes wonted	vecchle	>=4
MZ8	84	728784	no	25-34	home	married	poor	second	second trimester	1-3	>=24	has visit	had_no_ME	single	Not working	not educated	catholic	No edu	yes wonted	vecchle	<4
MZ8	84	728784	no	25-34	home	married	poor	first		1-3	>=24	has visit	had_no_ME	single	Not working	not educated	catholic	No edu	yes wonted	vecchle	>=4
MZ8	84	728784	no	35-49	home	W/D/S	poor	>=3	second trimester	>3	>=24	has visit	had_no_ME	single	Not working	not educated	catholic	edu	not wanted	Wolking	>=4
MZ8	84	728784	no	25-34	home	married	poor	second	second trimester	1-3	>=24	has visit	had_no_ME	single	Not working	not educated	catholic	edu	yes wonted	vecchle	>=4
MZ8	84	728784	no	25-34	home	married	poor	first		1-3	>=24	has visit	had_no_ME	single	Not working	not educated	catholic	edu	yes wonted	vecchle	>=4
MZ8	84	728784	no	25-34	home	W/D/S	middle	>=3	second trimester	1-3	>=24	has visit	had_no_ME	single	Not working	not educated	catholic	edu	yes wonted	Wolking	<4
MZ8	84	728784	no	25-34	home	W/D/S	middle	second		1-3	>=24	has visit	had_no_ME	single	Not working	not educated	catholic	edu	yes wonted	Wolking	>=4
MZ8	85	499875	no	15-24	home	married	poor	second	second trimester	1-3	>=24	has visit	Had_me	single	Working	educated	islamic	edu	yes wonted	Wolking	>=4
MZ8	85	499875	no	15-24	hi	married	middle	second	second trimester	1-3	>=24	has visit	Had_me	single	Not working	not educated	islamic	edu	yes wonted	Wolking	<4
MZ8	85	499875	no	25-34	hi	married	rich	>=3	second trimester	>3	>=24	has visit	Had_me	single	Not working	educated	islamic	edu	yes wonted	Wolking	<4
MZ8	85	499875	no	25-34	hi	married	middle	first	second trimester	1-3	>=24	has visit	Had_me	single	Working	educated	islamic	edu	yes wonted	Wolking	>=4
MZ8	85	499875	no	15-24	hi	married	poor	>=3	first trimester	>3	>=24	has visit	had_no_ME	single	Not working	educated	catholic	edu	yes wonted	Wolking	>=4
MZ8	85	499875	no	35-49	hi	married	poor	>=3	third trimester	>3	>=24	no visit	Had_me	single	Not working	not educated	catholic	No edu	yes wonted	Wolking	<4
MZ8	85	499875	no	25-34	hi	married	poor	>=3	second trimester	>3	>=24	has visit	Had_me	single	Working	educated	catholic	edu	yes wonted	Wolking	>=4
MZ8	85	499875	no	25-34	home	not married	middle	second	second trimester	1-3	>=24	has visit	had_no_ME	single	Not working	not educated	islamic	edu	yes wonted	Wolking	>=4
MZ8	85	499875	no	25-34	home	married	poor	>=3	second trimester	>3	<24	has visit	had_no_ME	single	Not working	educated	islamic	edu	yes wonted	Wolking	>=4
MZ8	85	499875	no	25-34	hi	married	poor	>=3		>3	>=24	has visit	had_no_ME	single	Not working	educated	islamic	edu	yes wonted	Wolking	>=4
MZ8	85	499875	no	15-24	hi	married	poor	first	second trimester	1-3	>=24	has visit	Had_me	single	Not working	educated	islamic	edu	yes wonted	Wolking	<4
MZ8	85	499875	no	15-24	home	married	poor	second	second trimester	1-3	>=24	has visit	Had_me	single	Not working	educated	islamic	edu	yes wonted	Wolking	<4
MZ8	85	499875	no	15-24	hi	married	poor	>=3	second trimester	1-3	>=24	has visit	Had_me	single	Not working	not educated	catholic	edu	yes wonted	Wolking	>=4
MZ8	86	252448	no	35-49	hi	married	middle	>=3	third trimester	>3	>=24	no visit	had_no_ME	single	Not working	not educated	islamic	No edu	yes wonted	Wolking	<4
MZ8	86	252448	no	15-24	hi	married	middle	first	third trimester	1-3	>=24	no visit	had_no_ME	single	Not working	educated	islamic	No edu	yes wonted	Wolking	<4
MZ8	86	252448	no	35-49	home	married	poor	>=3	first trimester	>3	>=24	no visit	had_no_ME	single	Not working	educated	catholic	No edu	yes wonted	Wolking	<4
MZ8	86	252448	no	35-49	hi	married	poor	>=3		>3	>=24	has visit	had_no_ME	single	Not working	educated	catholic	No edu	yes wonted	Wolking	>=4
MZ8	86	252448	no	15-24	home	married	poor	second	second trimester	1-3	<24	no visit	had_no_ME	single	Not working	educated	islamic	No edu	yes wonted	Wolking	<4
MZ8	86	252448	no	35-49	hi	married	middle	>=3	third trimester	>3	>=24	no visit	had_no_ME	single	Not working	educated	islamic	No edu	yes wonted	Wolking	<4
MZ8	86	252448	no	25-34	hi	married	middle	>=3	first trimester	>3	>=24	has visit	Had_me	single	Not working	not educated	catholic	No edu	yes wonted	Wolking	>=4
MZ8	86	252448	no	25-34	hi	married	middle	>=3		>3	>=24	has visit	Had_me	single	Not working	not educated	catholic	No edu	yes wonted	Wolking	>=4
MZ8	86	252448	no	15-24	hi	married	middle	>=3	third trimester	1-3	>=24	no visit	had_no_ME	single	Not working	educated	islamic	No edu	yes wonted	Wolking	<4
MZ8	86	252448	no	15-24	hi	married	middle	second		1-3	>=24	has visit	had_no_ME	single	Not working	educated	islamic	No edu	yes wonted	Wolking	>=4
MZ8	86	252448	no	15-24	hi	married	poor	>=3	third trimester	>3	>=24	has visit	had_no_ME	single	Not working	educated	islamic	edu	yes wonted	Wolking	>=4
MZ8	86	252448	no	15-24	hi	not married	poor	first	second trimester	1-3	>=24	has visit	had_no_ME	single	Working	educated	islamic	edu	yes wonted	Wolking	<4
MZ8	86	252448	no	15-24	hi	not married	middle	second	third trimester	1-3	<24	has visit	had_no_ME	single	Not working	not educated	catholic	edu	yes wonted	Wolking	<4
MZ8	86	252448	no	15-24	hi	not married	middle	first		1-3	>=24	has visit	had_no_ME	single	Not working	not educated	catholic	edu	yes wonted	Wolking	>=4
MZ8	86	252448	no	15-24	hi	married	poor	second	second trimester	1-3	>=24	has visit	Had_me	single	Not working	not educated	catholic	No edu	yes wonted	Wolking	<4
MZ8	86	252448	no	15-24	hi	not married	middle	second	second trimester	1-3	>=24	has visit	had_no_ME	single	Not working	not educated	catholic	edu	yes wonted	Wolking	<4
MZ8	86	252448	no	35-49	hi	married	poor	>=3	third trimester	>3	>=24	no visit	had_no_ME	single	Not working	educated	islamic	No edu	yes wonted	Wolking	<4
MZ8	86	252448	no	25-34	hi	married	poor	>=3	second trimester	>3	>=24	has visit	had_no_ME	single	Not working	not educated	catholic	No edu	yes wonted	Wolking	>=4
MZ8	87	436337	no	25-34	home	married	poor	>=3	second trimester	>3	>=24	has visit	had_no_ME	single	Not working	educated	islamic	No edu	yes wonted	Wolking	<4
MZ8	87	436337	no	35-49	home	married	poor	>=3	third trimester	>3	<24	has visit	had_no_ME	single	Not working	educated	catholic	No edu	yes wonted	Wolking	>=4
MZ8	87	436337	yes	15-24	home	married	poor	>=3	second trimester	>3	>=24	has visit	had_no_ME	single	Not working	educated	islamic	No edu	yes wonted	Wolking	>=4
MZ8	87	436337	no	35-49	home	married	poor	>=3	second trimester	>3	>=24	has visit	Had_me	single	Not working	educated	catholic	No edu	yes wonted	Wolking	<4
MZ8	87	436337	yes	25-34	home	married	poor	>=3	second trimester	>3	>=24	has visit	had_no_ME	single	Not working	educated	islamic	No edu	yes wonted	Wolking	<4
MZ8	87	436337	yes	25-34	home	married	poor	>=3		1-3	>=24	no visit	Had_me	single	Not working	not educated	islamic	No edu	yes wonted	Wolking	<4
MZ8	87	436337	no	15-24	home	married	poor	>=3	second trimester	1-3	>=24	has visit	had_no_ME	single	Not working	educated	islamic	edu	yes wonted	Wolking	>=4
MZ8	87	436337	no	15-24	home	married	middle	second	first trimester	1-3	<24	has visit	had_no_ME	single	Not working	educated	islamic	No edu	yes wonted	Wolking	<4
MZ8	87	436337	no	15-24	home	married	middle	first		1-3	>=24	has visit	had_no_ME	single	Not working	educated	islamic	No edu	yes wonted	Wolking	>=4
MZ8	87	436337	no	35-49	home	married	middle	>=3	first trimester	>3	>=24	has visit	Had_me	single	Not working	educated	islamic	edu	yes wonted	Wolking	<4
MZ8	87	436337	no	25-34	home	married	poor	>=3	second trimester	>3	>=24	has visit	Had_me	single	Working	educated	islamic	edu	yes wonted	Wolking	>=4
MZ8	87	436337	no	25-34	home	married	poor	>=3	second trimester	1-3	>=24	has visit	had_no_ME	single	Working	educated	islamic	edu	yes wonted	Wolking	<4
MZ8	87	436337	no	25-34	home	married	poor	second		1-3	>=24	has visit	had_no_ME	single	Working	educated	islamic	edu	yes wonted	Wolking	>=4
MZ8	87	436337	no	35-49	hi	married	poor	>=3	second trimester	>3	>=24	has visit	had_no_ME	single	Working	not educated	islamic	edu	yes wonted	Wolking	>=4
MZ8	88	656086	no	15-24	home	married	poor	second	second trimester	1-3	>=24	has visit	Had_me	single	Not working	not educated	islamic	edu	yes wonted	Wolking	>=4
MZ8	88	656086	no	15-24	hi	married	poor	first		1-3	>=24	has visit	Had_me	single	Not working	not educated	islamic	edu	yes wonted	Wolking	>=4
MZ8	88	656086	no	25-34	home	married	poor	>=3	first trimester	>3	>=24	has visit	had_no_ME	single	Not working	educated	catholic	No edu	yes wonted	Wolking	>=4
MZ8	88	656086	no	25-34	home	married	poor	>=3	second trimester	>3	>=24	has visit	Had_me	single	Not working	not educated	islamic	No edu	yes wonted	Wolking	<4
MZ8	88	656086	no	25-34	hi	married	poor	first	second trimester	1-3	>=24	has visit	Had_me	single	Not working	not educated	islamic	No edu	yes wonted	Wolking	<4
MZ8	88	656086	no	25-34	hi	married	poor	>=3	second trimester	1-3	>=24	has visit	Had_me	single	Not working	not educated	catholic	No edu	yes wonted	Wolking	<4
MZ8	88	656086	no	25-34	home	married	poor	second	second trimester	1-3	>=24	has visit	had_no_ME	single	Not working	not educated	islamic	No edu	yes wonted	Wolking	<4
MZ8	88	656086	no	35-49	home	married	poor	>=3	third trimester	>3	>=24	has visit	Had_me	single	Not working	not educated	islamic	No edu	yes wonted	Wolking	<4
MZ8	88	656086	no	35-49	hi	married	poor	>=3	first trimester	>3	>=24	has visit	Had_me	single	Not working	educated	islamic	edu	yes wonted	vecchle	>=4
MZ8	88	656086	no	15-24	home	married	poor	>=3	first trimester	>3	>=24	has visit	had_no_ME	single	Not working	not educated	catholic	No edu	yes wonted	Wolking	>=4
MZ8	88	656086	no	35-49	home	married	poor	>=3	first trimester	>3	<24	has visit	had_no_ME	single	Not working	not educated	islamic	edu	yes wonted	Wolking	<4
MZ8	88	656086	no	25-34	home	married	poor	>=3	second trimester	>3	<24	has visit	had_no_ME	single	Not working	not educated	catholic	No edu	yes wonted	Wolking	<4
MZ8	88	656086	no	25-34	home	married	poor	>=3		>3	>=24	has visit	had_no_ME	single	Not working	not educated	catholic	No edu	yes wonted	Wolking	>=4
MZ8	88	656086	no	15-24	hi	married	middle	>=3	second trimester	1-3	>=24	has visit	had_no_ME	single	Not working	not educated	catholic	No edu	yes wonted	vecchle	>=4
MZ8	89	587353	no	15-24	hi	married	poor	second	third trimester	1-3	>=24	has visit	had_no_ME	single	Not working	not educated	catholic	edu	yes wonted	Wolking	<4
MZ8	89	587353	no	15-24	hi	married	rich	first	second trimester	1-3	>=24	has visit	Had_me	single	Not working	educated	catholic	edu	yes wonted	Wolking	>=4
MZ8	89	587353	no	15-24	hi	not married	rich	first	second trimester	1-3	>=24	no visit	Had_me	single	Not working	educated	catholic	edu	yes wonted	Wolking	<4
MZ8	89	587353	no	35-49	hi	married	middle	>=3	second trimester	>3	>=24	has visit	Had_me	single	Working	educated	catholic	edu	yes wonted	Wolking	>=4
MZ8	89	587353	no	15-24	hi	married	rich	>=3	second trimester	1-3	>=24	has visit	Had_me	single	Not working	educated	catholic	edu	yes wonted	Wolking	<4
MZ8	89	587353	no	25-34	home	W/D/S	middle	>=3	second trimester	1-3	>=24	has visit	had_no_ME	single	Not working	educated	islamic	edu	yes wonted	Wolking	>=4
MZ8	89	587353	no	15-24	hi	married	poor	>=3	second trimester	>3	>=24	has visit	Had_me	single	Working	educated	islamic	edu	yes wonted	Wolking	>=4
MZ8	89	587353	no	25-34	home	married	middle	second	first trimester	1-3	>=24	has visit	had_no_ME	single	Working	educated	catholic	edu	yes wonted	Wolking	>=4
MZ8	89	587353	no	15-24	hi	married	poor	>=3	second trimester	>3	>=24	has visit	had_no_ME	single	Not working	not educated	catholic	No edu	yes wonted	Wolking	<4
MZ8	89	587353	no	25-34	home	married	poor	>=3		1-3	>=24	no visit	had_no_ME	single	Not working	not educated	islamic	No edu	yes wonted	Wolking	<4
MZ8	89	587353	no	25-34	hi	married	middle	>=3	second trimester	>3	>=24	has visit	Had_me	single	Not working	not educated	islamic	No edu	yes wonted	Wolking	<4
MZ8	89	587353	no	15-24	hi	married	poor	first	first trimester	1-3	>=24	has visit	Had_me	single	Not working	educated	islamic	edu	yes wonted	Wolking	>=4
MZ8	90	642407	no	15-24	hi	married	rich	>=3	second trimester	1-3	>=24	has visit	had_no_ME	single	Not working	not educated	catholic	edu	yes wonted	Wolking	>=4
MZ8	90	642407	no	15-24	hi	W/D/S	middle	second	first trimester	1-3	>=24	has visit	Had_me	single	Not working	educated	islamic	edu	yes wonted	Wolking	>=4
MZ8	90	642407	no	15-24	hi	W/D/S	middle	first		1-3	>=24	has visit	Had_me	single	Not working	educated	islamic	edu	yes wonted	Wolking	>=4
MZ8	90	642407	yes	25-34	home	married	poor	>=3	second trimester	>3	<24	has visit	had_no_ME	single	Not working	educated	catholic	edu	yes wonted	Wolking	>=4
MZ8	90	642407	no	25-34	home	married	poor	>=3	second trimester	>3	>=24	has visit	had_no_ME	single	Not working	not educated	catholic	edu	yes wonted	Wolking	>=4
MZ8	90	642407	no	15-24	hi	married	poor	first	second trimester	1-3	>=24	has visit	had_no_ME	single	Not working	educated	catholic	edu	yes wonted	Wolking	>=4
MZ8	90	642407	no	35-49	hi	married	poor	>=3	second trimester	>3	>=24	has visit	Had_me	single	Not working	educated	catholic	No edu	yes wonted	Wolking	>=4
MZ8	90	642407	no	25-34	hi	married	poor	second	second trimester	1-3	>=24	has visit	had_no_ME	single	Working	educated	islamic	No edu	yes wonted	Wolking	>=4
MZ8	90	642407	no	15-24	hi	married	poor	>=3	first trimester	1-3	>=24	has visit	had_no_ME	single	Not working	educated	catholic	edu	yes wonted	Wolking	>=4
MZ8	90	642407	no	25-34	home	married	poor	>=3	first trimester	>3	>=24	has visit	had_no_ME	single	Not working	educated	catholic	No edu	yes wonted	Wolking	>=4
MZ8	91	517647	no	25-34	home	W/D/S	poor	>=3	third trimester	>3	>=24	no visit	had_no_ME	single	Not working	educated	catholic	edu	yes wonted	Wolking	<4
MZ8	91	517647	no	15-24	hi	married	poor	second	second trimester	1-3	>=24	has visit	had_no_ME	single	Not working	educated	catholic	edu	yes wonted	Wolking	>=4
MZ8	91	517647	no	35-49	hi	married	poor	>=3	third trimester	>3	<24	no visit	had_no_ME	single	Not working	educated	islamic	edu	yes wonted	Wolking	<4
MZ8	91	517647	no	15-24	home	married	poor	>=3	third trimester	1-3	<24	no visit	had_no_ME	single	Not working	educated	catholic	edu	yes wonted	Wolking	<4
MZ8	91	517647	yes	15-24	home	married	poor	second		1-3	>=24	has visit	had_no_ME	single	Not working	educated	catholic	edu	yes wonted	Wolking	>=4
MZ8	91	517647	yes	35-49	home	married	poor	>=3	second trimester	>3	>=24	has visit	Had_me	single	Working	educated	catholic	edu	yes wonted	Wolking	>=4
MZ8	91	517647	no	15-24	home	W/D/S	poor	first	second trimester	1-3	>=24	has visit	had_no_ME	single	Not working	educated	catholic	edu	yes wonted	Wolking	<4
MZ8	91	517647	no	15-24	home	married	poor	>=3	first trimester	1-3	>=24	has visit	had_no_ME	single	Not working	educated	catholic	edu	yes wonted	Wolking	>=4
MZ8	91	517647	no	25-34	home	married	poor	>=3	second trimester	>3	>=24	no visit	had_no_ME	single	Not working	educated	islamic	No edu	yes wonted	Wolking	<4
MZ8	91	517647	no	25-34	hi	married	poor	>=3	second trimester	>3	>=24	has visit	had_no_ME	single	Not working	not educated	catholic	No edu	yes wonted	Wolking	>=4
MZ8	91	517647	no	15-24	home	married	rich	>=3	second trimester	>3	>=24	has visit	had_no_ME	single	Not working	educated	catholic	edu	yes wonted	Wolking	>=4
MZ8	91	517647	no	15-24	hi	married	middle	first	first trimester	1-3	>=24	has visit	had_no_ME	single	Not working	educated	catholic	edu	yes wonted	Wolking	>=4
MZ8	91	517647	no	15-24	hi	married	poor	first	first trimester	1-3	>=24	has visit	had_no_ME	single	Not working	educated	catholic	edu	yes wonted	Wolking	>=4
MZ8	91	517647	no	25-34	home	married	poor	>=3	second trimester	>3	>=24	has visit	Had_me	single	Working	not educated	catholic	No edu	yes wonted	Wolking	>=4
MZ8	92	387403	no	15-24	hi	married	middle	first	second trimester	1-3	>=24	has visit	had_no_ME	single	Not working	educated	islamic	No edu	yes wonted	Wolking	>=4
MZ8	92	387403	no	25-34	home	married	middle	>=3	second trimester	>3	>=24	has visit	had_no_ME	single	Not working	not educated	islamic	edu	yes wonted	Wolking	<4
MZ8	92	387403	no	25-34	hi	married	middle	>=3		>3	>=24	has visit	had_no_ME	single	Not working	not educated	islamic	edu	yes wonted	Wolking	>=4
MZ8	92	387403	no	25-34	hi	W/D/S	middle	>=3	first trimester	>3	>=24	no visit	had_no_ME	single	Not working	educated	catholic	edu	yes wonted	Wolking	<4
MZ8	92	387403	no	25-34	home	married	middle	>=3	third trimester	>3	>=24	no visit	had_no_ME	single	Working	not educated	islamic	No edu	yes wonted	Wolking	<4
MZ8	92	387403	no	15-24	hi	W/D/S	middle	second	second trimester	1-3	>=24	no visit	had_no_ME	single	Working	educated	islamic	edu	yes wonted	Wolking	<4
MZ8	92	387403	no	35-49	hi	married	middle	>=3	first trimester	>3	>=24	no visit	had_no_ME	single	Working	not educated	catholic	No edu	yes wonted	Wolking	<4
MZ8	92	387403	no	35-49	home	married	poor	>=3	second trimester	>3	>=24	has visit	had_no_ME	single	Not working	educated	islamic	No edu	yes wonted	Wolking	>=4
MZ8	92	387403	no	15-24	hi	married	poor	first	second trimester	1-3	>=24	no visit	had_no_ME	single	Working	educated	islamic	No edu	yes wonted	Wolking	<4
MZ8	92	387403	yes	15-24	hi	W/D/S	middle	first	second trimester	1-3	>=24	has visit	Had_me	single	Not working	not educated	islamic	edu	yes wonted	Wolking	>=4
MZ8	92	387403	no	15-24	home	W/D/S	middle	second	second trimester	1-3	<24	has visit	Had_me	single	Not working	educated	islamic	edu	yes wonted	Wolking	>=4
MZ8	92	387403	no	15-24	hi	married	poor	>=3	third trimester	1-3	>=24	has visit	had_no_ME	single	Not working	educated	islamic	No edu	yes wonted	Wolking	<4
MZ8	92	387403	no	25-34	hi	married	middle	>=3	second trimester	>3	>=24	has visit	Had_me	single	Not working	educated	islamic	No edu	yes wonted	Wolking	>=4
MZ8	92	387403	no	35-49	home	W/D/S	poor	>=3	second trimester	1-3	>=24	has visit	Had_me	single	Not working	not educated	islamic	edu	yes wonted	Wolking	>=4
MZ8	92	387403	no	15-24	home	married	middle	second	second trimester	1-3	>=24	has visit	Had_me	single	Not working	not educated	islamic	edu	yes wonted	Wolking	<4
MZ8	92	387403	no	35-49	hi	married	middle	>=3	third trimester	>3	>=24	no visit	Had_me	single	Not working	not educated	islamic	No edu	yes wonted	Wolking	<4
MZ8	92	387403	no	15-24	home	married	middle	first	second trimester	1-3	>=24	has visit	had_no_ME	single	Not working	educated	islamic	No edu	yes wonted	Wolking	<4
MZ8	92	387403	no	15-24	hi	married	poor	second	first trimester	1-3	>=24	has visit	had_no_ME	single	Not working	educated	islamic	No edu	yes wonted	Wolking	>=4
MZ8	93	730379	no	15-24	hi	married	middle	>=3	third trimester	1-3	>=24	has visit	had_no_ME	single	Working	educated	islamic	edu	yes wonted	Wolking	<4
MZ8	93	730379	no	15-24	hi	married	middle	second		1-3	>=24	has visit	had_no_ME	single	Working	educated	islamic	edu	yes wonted	Wolking	>=4
MZ8	93	730379	no	35-49	hi	married	rich	>=3	second trimester	>3	>=24	has visit	Had_me	single	Working	not educated	islamic	No edu	yes wonted	Wolking	>=4
MZ8	93	730379	no	15-24	hi	married	rich	first	second trimester	1-3	>=24	has visit	Had_me	single	Working	educated	islamic	edu	yes wonted	Wolking	>=4
MZ8	93	730379	no	15-24	hi	not married	rich	>=3	second trimester	>3	>=24	has visit	Had_me	single	Working	educated	islamic	edu	yes wonted	Wolking	>=4
MZ8	93	730379	no	15-24	home	married	middle	second	second trimester	1-3	>=24	has visit	Had_me	single	Working	educated	islamic	edu	yes wonted	Wolking	>=4
MZ8	93	730379	no	15-24	hi	married	poor	first	second trimester	1-3	>=24	has visit	had_no_ME	single	Not working	educated	islamic	edu	yes wonted	Wolking	<4
MZ8	93	730379	no	15-24	hi	married	middle	>=3	second trimester	1-3	<24	has visit	had_no_ME	single	Not working	educated	islamic	No edu	yes wonted	Wolking	>=4
MZ8	93	730379	no	15-24	hi	married	middle	second		1-3	>=24	has visit	had_no_ME	single	Not working	educated	islamic	No edu	yes wonted	Wolking	>=4
MZ8	93	730379	no	15-24	hi	W/D/S	middle	second	third trimester	1-3	<24	has visit	had_no_ME	single	Not working	not educated	islamic	edu	yes wonted	Wolking	<4
MZ8	93	730379	no	25-34	hi	married	poor	>=3	second trimester	>3	>=24	has visit	had_no_ME	single	Not working	educated	islamic	No edu	yes wonted	Wolking	>=4
MZ8	93	730379	no	35-49	hi	married	middle	>=3	third trimester	>3	>=24	has visit	Had_me	single	Not working	educated	islamic	No edu	yes wonted	Wolking	<4
MZ8	93	730379	no	25-34	hi	married	middle	>=3	second trimester	>3	<24	has visit	Had_me	single	Not working	educated	islamic	edu	yes wonted	Wolking	<4
MZ8	93	730379	no	25-34	hi	married	middle	>=3		>3	>=24	has visit	Had_me	single	Not working	educated	islamic	edu	yes wonted	Wolking	>=4
MZ8	93	730379	no	25-34	hi	married	middle	>=3	second trimester	>3	>=24	has visit	had_no_ME	single	Working	educated	islamic	edu	yes wonted	Wolking	>=4
MZ8	93	730379	no	25-34	hi	married	rich	>=3	second trimester	1-3	>=24	has visit	Had_me	single	Working	educated	islamic	edu	yes wonted	Wolking	>=4
MZ8	93	730379	no	15-24	hi	married	poor	second	second trimester	1-3	>=24	has visit	had_no_ME	single	Not working	not educated	islamic	No edu	yes wonted	Wolking	>=4
MZ8	93	730379	no	25-34	hi	married	middle	first	second trimester	1-3	>=24	has visit	had_no_ME	single	Not working	not educated	islamic	No edu	yes wonted	Wolking	>=4
MZ8	93	730379	no	15-24	hi	married	middle	second	second trimester	1-3	<24	has visit	had_no_ME	single	Not working	educated	islamic	No edu	yes wonted	Wolking	>=4
MZ8	93	730379	no	15-24	hi	married	middle	first	second trimester	1-3	>=24	has visit	had_no_ME	single	Not working	educated	islamic	No edu	yes wonted	Wolking	>=4
MZ8	93	730379	no	35-49	home	married	poor	>=3	second trimester	>3	>=24	has visit	had_no_ME	single	Not working	educated	islamic	No edu	yes wonted	Wolking	<4
MZ8	93	730379	no	15-24	hi	married	poor	first	second trimester	1-3	>=24	has visit	had_no_ME	single	Not working	educated	islamic	No edu	yes wonted	Wolking	<4
MZ8	94	475033	no	15-24	home	married	poor	first	second trimester	1-3	>=24	has visit	had_no_ME	single	Not working	educated	islamic	edu	yes wonted	Wolking	>=4
MZ8	94	475033	no	35-49	home	married	poor	>=3	second trimester	>3	>=24	no visit	had_no_ME	single	Working	not educated	islamic	edu	yes wonted	Wolking	<4
MZ8	94	475033	no	35-49	hi	married	poor	>=3	second trimester	>3	>=24	no visit	Had_me	single	Not working	educated	islamic	edu	yes wonted	Wolking	<4
MZ8	94	475033	no	25-34	home	W/D/S	poor	second	first trimester	1-3	>=24	no visit	had_no_ME	single	Working	not educated	islamic	edu	yes wonted	Wolking	<4
MZ8	94	475033	yes	35-49	home	married	poor	>=3	second trimester	>3	<24	no visit	had_no_ME	single	Working	not educated	islamic	No edu	yes wonted	vecchle	<4
MZ8	94	475033	no	35-49	home	married	poor	>=3		>3	>=24	has visit	had_no_ME	single	Working	not educated	islamic	No edu	yes wonted	vecchle	>=4
MZ8	94	475033	no	15-24	hi	married	poor	>=3	second trimester	1-3	<24	has visit	Had_me	single	Not working	not educated	catholic	No edu	yes wonted	vecchle	<4
MZ8	95	576503	no	25-34	home	married	poor	>=3	first trimester	>3	>=24	has visit	had_no_ME	single	Not working	not educated	catholic	No edu	yes wonted	vecchle	>=4
MZ8	95	576503	no	25-34	home	married	poor	>=3	first trimester	1-3	>=24	has visit	had_no_ME	single	Not working	educated	islamic	No edu	yes wonted	vecchle	>=4
MZ8	95	576503	no	35-49	home	W/D/S	middle	>=3	second trimester	>3	>=24	has visit	Had_me	single	Working	educated	islamic	edu	yes wonted	Wolking	<4
MZ8	95	576503	no	25-34	home	not married	middle	>=3	second trimester	1-3	>=24	has visit	had_no_ME	single	Not working	not educated	catholic	edu	yes wonted	Wolking	<4
MZ8	95	576503	no	15-24	home	married	poor	second	third trimester	1-3	>=24	has visit	had_no_ME	single	Not working	not educated	catholic	No edu	yes wonted	vecchle	<4
MZ8	95	576503	no	25-34	home	W/D/S	poor	>=3	first trimester	>3	>=24	has visit	had_no_ME	single	Not working	educated	catholic	edu	yes wonted	vecchle	<4
MZ8	95	576503	no	35-49	home	married	poor	>=3	second trimester	>3	<24	has visit	had_no_ME	single	Not working	not educated	catholic	No edu	yes wonted	vecchle	<4
MZ8	95	576503	no	35-49	home	married	poor	>=3		>3	>=24	has visit	had_no_ME	single	Not working	not educated	catholic	No edu	yes wonted	vecchle	>=4
MZ8	95	576503	no	15-24	home	married	middle	second	first trimester	1-3	>=24	has visit	had_no_ME	single	Not working	educated	catholic	edu	yes wonted	vecchle	>=4
MZ8	95	576503	no	15-24	home	married	middle	first		1-3	>=24	has visit	had_no_ME	single	Not working	educated	catholic	edu	yes wonted	vecchle	>=4
MZ8	95	576503	no	15-24	home	married	poor	second	second trimester	1-3	>=24	has visit	Had_me	single	Working	educated	catholic	No edu	yes wonted	Wolking	>=4
MZ8	95	576503	no	15-24	hi	married	poor	first	first trimester	1-3	>=24	has visit	Had_me	single	Not working	educated	catholic	edu	yes wonted	Wolking	>=4
MZ8	95	576503	no	35-49	home	married	poor	>=3	second trimester	>3	>=24	has visit	Had_me	single	Working	not educated	catholic	No edu	yes wonted	Wolking	<4
MZ8	96	396112	no	25-34	home	married	poor	second	second trimester	1-3	>=24	has visit	Had_me	single	Not working	not educated	catholic	No edu	yes wonted	Wolking	<4
MZ8	96	396112	no	35-49	hi	W/D/S	middle	>=3	second trimester	>3	>=24	has visit	Had_me	single	Not working	not educated	catholic	edu	yes wonted	Wolking	>=4
MZ8	96	396112	no	35-49	home	married	poor	>=3	second trimester	>3	>=24	has visit	Had_me	single	Not working	not educated	islamic	edu	yes wonted	vecchle	>=4
MZ8	96	396112	no	15-24	home	married	poor	first	third trimester	1-3	>=24	no visit	Had_me	single	Not working	educated	islamic	edu	yes wonted	Wolking	<4
MZ8	96	396112	no	35-49	hi	married	middle	>=3	third trimester	>3	>=24	no visit	had_no_ME	single	Not working	not educated	catholic	edu	yes wonted	Wolking	<4
MZ8	96	396112	no	15-24	hi	married	poor	first	second trimester	1-3	>=24	has visit	had_no_ME	single	Not working	educated	islamic	edu	yes wonted	Wolking	<4
MZ8	96	396112	no	15-24	home	married	poor	>=3	third trimester	1-3	>=24	has visit	Had_me	single	Not working	not educated	catholic	No edu	yes wonted	vecchle	<4
MZ8	96	396112	no	25-34	home	married	poor	>=3	second trimester	1-3	>=24	no visit	had_no_ME	single	Not working	educated	islamic	No edu	yes wonted	vecchle	<4
MZ8	96	396112	no	25-34	home	married	poor	>=3	third trimester	>3	>=24	no visit	had_no_ME	single	Not working	educated	islamic	No edu	yes wonted	Wolking	<4
MZ8	96	396112	no	15-24	home	married	poor	>=3	third trimester	1-3	>=24	no visit	had_no_ME	single	Not working	educated	islamic	No edu	yes wonted	Wolking	<4
MZ8	96	396112	no	15-24	home	married	poor	second		1-3	>=24	has visit	had_no_ME	single	Not working	educated	islamic	No edu	yes wonted	Wolking	>=4
MZ8	96	396112	no	15-24	home	married	poor	>=3	second trimester	1-3	>=24	has visit	had_no_ME	single	Working	educated	islamic	No edu	yes wonted	Wolking	<4
MZ8	96	396112	no	15-24	home	married	poor	first	second trimester	1-3	>=24	has visit	Had_me	single	Not working	not educated	islamic	No edu	yes wonted	Wolking	<4
MZ8	97	639391	no	35-49	home	married	poor	>=3	second trimester	>3	>=24	has visit	had_no_ME	single	Not working	not educated	islamic	No edu	yes wonted	vecchle	<4
MZ8	97	639391	no	25-34	home	not married	poor	>=3	second trimester	1-3	>=24	has visit	had_no_ME	single	Not working	educated	islamic	edu	yes wonted	Wolking	>=4
MZ8	97	639391	no	25-34	home	married	poor	>=3	second trimester	>3	>=24	has visit	had_no_ME	multiple	Not working	educated	islamic	edu	yes wonted	vecchle	>=4
MZ8	97	639391	yes	25-34	home	married	poor	>=3		>3	>=24	has visit	had_no_ME	multiple	Not working	educated	islamic	edu	yes wonted	vecchle	>=4
MZ8	97	639391	no	15-24	home	married	poor	>=3	third trimester	1-3	>=24	has visit	had_no_ME	single	Not working	educated	catholic	edu	yes wonted	Wolking	<4
MZ8	97	639391	no	15-24	home	married	poor	>=3	second trimester	>3	>=24	has visit	had_no_ME	single	Working	educated	islamic	edu	yes wonted	vecchle	>=4
MZ8	97	639391	no	25-34	home	married	poor	>=3	second trimester	>3	>=24	has visit	had_no_ME	single	Working	educated	islamic	No edu	yes wonted	vecchle	>=4
MZ8	97	639391	no	15-24	hi	not married	poor	first	second trimester	1-3	>=24	has visit	had_no_ME	single	Working	educated	catholic	edu	yes wonted	vecchle	<4
MZ8	97	639391	no	35-49	home	W/D/S	poor	>=3	second trimester	>3	>=24	has visit	had_no_ME	single	Working	educated	catholic	edu	yes wonted	vecchle	<4
MZ8	97	639391	no	15-24	home	married	poor	second	second trimester	1-3	>=24	has visit	had_no_ME	single	Not working	educated	islamic	edu	yes wonted	Wolking	<4
MZ8	97	639391	no	35-49	home	married	middle	>=3	second trimester	>3	>=24	has visit	had_no_ME	single	Not working	educated	catholic	No edu	yes wonted	Wolking	<4
MZ8	97	639391	no	25-34	home	married	poor	>=3	first trimester	>3	>=24	has visit	had_no_ME	single	Not working	educated	islamic	edu	yes wonted	Wolking	>=4
MZ8	98	348904	no	25-34	home	married	poor	>=3	second trimester	>3	>=24	no visit	had_no_ME	single	Not working	not educated	islamic	edu	yes wonted	Wolking	<4
MZ8	98	348904	no	15-24	home	W/D/S	poor	second	second trimester	1-3	>=24	no visit	had_no_ME	single	Not working	not educated	islamic	edu	yes wonted	Wolking	<4
MZ8	98	348904	no	15-24	home	not married	middle	first	third trimester	1-3	>=24	has visit	Had_me	single	Not working	not educated	islamic	edu	yes wonted	vecchle	<4
MZ8	98	348904	no	25-34	home	married	middle	>=3	second trimester	>3	>=24	has visit	Had_me	single	Not working	not educated	islamic	No edu	yes wonted	vecchle	>=4
MZ8	98	348904	no	25-34	hi	married	middle	>=3		>3	<24	has visit	Had_me	single	Not working	not educated	islamic	No edu	yes wonted	vecchle	>=4
MZ8	98	348904	no	15-24	home	married	middle	>=3	second trimester	>3	>=24	has visit	Had_me	single	Not working	not educated	islamic	edu	yes wonted	vecchle	<4
MZ8	98	348904	no	15-24	hi	married	poor	>=3	first trimester	1-3	>=24	no visit	had_no_ME	single	Not working	educated	islamic	No edu	yes wonted	Wolking	<4
MZ8	98	348904	no	25-34	home	married	poor	>=3	first trimester	>3	<24	no visit	Had_me	single	Working	educated	islamic	edu	yes wonted	Wolking	<4
MZ8	98	348904	yes	25-34	home	married	poor	>=3		>3	>=24	has visit	Had_me	multiple	Working	educated	islamic	edu	yes wonted	Wolking	>=4
MZ8	98	348904	yes	25-34	hi	married	poor	>=3		>3	>=24	has visit	Had_me	multiple	Working	educated	islamic	edu	yes wonted	Wolking	>=4
MZ8	98	348904	no	25-34	home	W/D/S	poor	>=3	first trimester	>3	>=24	has visit	had_no_ME	single	Working	educated	islamic	edu	yes wonted	Wolking	>=4
MZ8	98	348904	no	35-49	home	married	poor	second	second trimester	1-3	>=24	has visit	Had_me	single	Not working	not educated	islamic	No edu	yes wonted	vecchle	>=4
MZ8	98	348904	no	35-49	hi	married	rich	>=3	second trimester	>3	>=24	has visit	Had_me	single	Working	educated	islamic	No edu	yes wonted	vecchle	<4
MZ8	99	377030	no	25-34	hi	married	rich	second	second trimester	1-3	>=24	has visit	Had_me	single	Working	educated	catholic	edu	yes wonted	Wolking	>=4
MZ8	99	377030	no	25-34	hi	married	rich	>=3	second trimester	1-3	>=24	has visit	Had_me	single	Working	educated	catholic	edu	yes wonted	Wolking	<4
MZ8	99	377030	no	25-34	hi	W/D/S	rich	>=3	second trimester	1-3	>=24	has visit	Had_me	single	Working	educated	catholic	edu	yes wonted	Wolking	<4
MZ8	99	377030	no	15-24	hi	married	rich	second	second trimester	1-3	>=24	has visit	had_no_ME	single	Working	educated	catholic	edu	yes wonted	Wolking	<4
MZ8	99	377030	no	15-24	hi	married	rich	first	second trimester	1-3	>=24	has visit	had_no_ME	single	Working	educated	catholic	edu	yes wonted	Wolking	>=4
MZ8	99	377030	no	25-34	hi	married	rich	>=3	second trimester	>3	>=24	has visit	had_no_ME	single	Not working	not educated	catholic	No edu	yes wonted	vecchle	>=4
MZ8	99	377030	no	15-24	hi	married	rich	>=3	second trimester	1-3	>=24	has visit	Had_me	single	Not working	educated	catholic	edu	yes wonted	vecchle	>=4
MZ8	99	377030	no	15-24	home	married	middle	>=3	second trimester	1-3	>=24	has visit	had_no_ME	single	Not working	educated	catholic	edu	yes wonted	vecchle	>=4
MZ8	99	377030	no	15-24	hi	married	rich	second	second trimester	1-3	>=24	has visit	Had_me	single	Not working	educated	islamic	No edu	yes wonted	vecchle	>=4
MZ8	99	377030	no	15-24	home	married	middle	>=3	third trimester	1-3	>=24	has visit	had_no_ME	single	Not working	educated	catholic	edu	yes wonted	vecchle	<4
MZ8	99	377030	no	15-24	home	married	middle	second	second trimester	1-3	>=24	has visit	had_no_ME	single	Not working	educated	islamic	No edu	yes wonted	vecchle	<4
MZ8	99	377030	no	15-24	hi	married	middle	first		1-3	>=24	has visit	had_no_ME	single	Not working	educated	islamic	No edu	yes wonted	vecchle	>=4
MZ8	99	377030	no	25-34	hi	married	rich	>=3	second trimester	>3	>=24	has visit	Had_me	single	Not working	educated	catholic	No edu	yes wonted	vecchle	<4
MZ8	99	377030	no	15-24	hi	married	rich	second	second trimester	1-3	>=24	has visit	Had_me	single	Not working	educated	catholic	No edu	yes wonted	vecchle	>=4
MZ8	100	365371	no	35-49	hi	married	poor	>=3	second trimester	>3	<24	no visit	had_no_ME	single	Not working	educated	islamic	edu	yes wonted	Wolking	<4
MZ8	100	365371	no	15-24	home	W/D/S	poor	>=3	third trimester	>3	>=24	no visit	had_no_ME	single	Not working	not educated	catholic	edu	yes wonted	Wolking	<4
MZ8	100	365371	no	35-49	home	married	poor	>=3	second trimester	>3	>=24	has visit	had_no_ME	single	Not working	educated	catholic	edu	yes wonted	Wolking	<4
MZ8	100	365371	no	15-24	home	married	poor	second		1-3	>=24	no visit	Had_me	single	Not working	educated	catholic	No edu	yes wonted	Wolking	<4
MZ8	100	365371	no	15-24	home	married	poor	>=3	second trimester	1-3	>=24	has visit	Had_me	single	Not working	not educated	catholic	edu	yes wonted	Wolking	<4
MZ8	100	365371	no	15-24	hi	married	middle	first	second trimester	1-3	>=24	has visit	Had_me	single	Not working	educated	catholic	No edu	yes wonted	Wolking	<4
MZ8	100	365371	no	25-34	home	married	middle	>=3	second trimester	>3	>=24	has visit	Had_me	single	Not working	educated	catholic	No edu	yes wonted	Wolking	<4
MZ8	100	365371	no	25-34	home	married	poor	>=3	second trimester	>3	>=24	has visit	had_no_ME	single	Not working	not educated	islamic	No edu	yes wonted	Wolking	>=4
MZ8	100	365371	no	15-24	home	married	poor	second	third trimester	1-3	>=24	no visit	had_no_ME	single	Not working	educated	catholic	No edu	yes wonted	Wolking	<4
MZ8	100	365371	no	25-34	home	married	poor	second	second trimester	1-3	>=24	has visit	Had_me	single	Not working	not educated	catholic	No edu	yes wonted	Wolking	<4
MZ8	100	365371	no	35-49	hi	W/D/S	poor	>=3	second trimester	>3	>=24	no visit	Had_me	single	Not working	educated	catholic	edu	yes wonted	Wolking	<4
MZ8	100	365371	no	15-24	home	married	poor	first	second trimester	1-3	>=24	has visit	Had_me	single	Working	educated	catholic	edu	yes wonted	Wolking	<4
MZ8	100	365371	no	15-24	home	married	poor	>=3	second trimester	1-3	>=24	has visit	Had_me	single	Not working	educated	catholic	edu	yes wonted	Wolking	<4
MZ8	101	367568	no	35-49	home	married	middle	>=3	second trimester	>3	>=24	has visit	Had_me	single	Working	not educated	islamic	edu	yes wonted	vecchle	>=4
MZ8	101	367568	no	15-24	home	married	poor	first	second trimester	1-3	>=24	has visit	Had_me	single	Working	educated	islamic	edu	yes wonted	Wolking	<4
MZ8	101	367568	no	25-34	home	married	poor	>=3	second trimester	>3	>=24	has visit	had_no_ME	single	Not working	educated	catholic	edu	yes wonted	Wolking	>=4
MZ8	101	367568	no	35-49	hi	not married	poor	first	second trimester	1-3	>=24	has visit	had_no_ME	single	Working	not educated	catholic	edu	yes wonted	Wolking	>=4
MZ8	101	367568	no	15-24	hi	married	poor	first	first trimester	1-3	>=24	has visit	had_no_ME	single	Not working	not educated	catholic	edu	yes wonted	Wolking	>=4
MZ8	101	367568	no	15-24	hi	married	middle	>=3	second trimester	1-3	>=24	has visit	Had_me	single	Not working	educated	catholic	No edu	yes wonted	Wolking	>=4
MZ8	102	285858	no	25-34	home	married	poor	>=3	second trimester	1-3	>=24	has visit	Had_me	single	Not working	not educated	catholic	No edu	yes wonted	vecchle	<4
MZ8	102	285858	no	35-49	hi	married	poor	>=3	second trimester	>3	>=24	has visit	had_no_ME	single	Not working	not educated	islamic	No edu	yes wonted	Wolking	<4
MZ8	102	285858	no	25-34	home	married	middle	>=3	third trimester	>3	>=24	has visit	had_no_ME	single	Not working	not educated	islamic	edu	yes wonted	Wolking	<4
MZ8	102	285858	no	25-34	home	married	middle	>=3	second trimester	1-3	>=24	has visit	Had_me	single	Not working	not educated	islamic	edu	yes wonted	Wolking	>=4
MZ8	102	285858	no	15-24	home	W/D/S	poor	first	second trimester	1-3	>=24	has visit	Had_me	single	Not working	educated	islamic	edu	yes wonted	Wolking	>=4
MZ8	102	285858	no	15-24	hi	married	poor	second	second trimester	1-3	>=24	has visit	Had_me	single	Not working	not educated	islamic	edu	yes wonted	Wolking	<4
MZ8	102	285858	no	25-34	home	W/D/S	poor	>=3	second trimester	>3	>=24	has visit	had_no_ME	single	Working	educated	islamic	edu	yes wonted	Wolking	<4
MZ8	102	285858	yes	15-24	home	married	poor	first	second trimester	1-3	>=24	has visit	Had_me	single	Working	educated	islamic	edu	yes wonted	vecchle	<4
MZ8	102	285858	no	15-24	hi	married	poor	>=3	second trimester	1-3	<24	has visit	had_no_ME	single	Working	educated	islamic	No edu	yes wonted	Wolking	<4
MZ8	102	285858	no	15-24	home	married	poor	>=3	second trimester	1-3	>=24	has visit	had_no_ME	single	Working	educated	islamic	edu	yes wonted	Wolking	<4
MZ8	102	285858	no	15-24	home	married	poor	second		1-3	>=24	has visit	had_no_ME	single	Working	educated	islamic	edu	yes wonted	Wolking	>=4
MZ8	102	285858	no	25-34	home	married	poor	first	third trimester	1-3	>=24	no visit	had_no_ME	single	Not working	not educated	islamic	No edu	yes wonted	Wolking	<4
MZ8	102	285858	no	25-34	home	married	poor	>=3	third trimester	>3	>=24	no visit	had_no_ME	single	Not working	not educated	islamic	No edu	yes wonted	Wolking	<4
MZ8	102	285858	no	25-34	hi	married	poor	>=3		>3	>=24	has visit	had_no_ME	single	Not working	not educated	islamic	No edu	yes wonted	Wolking	>=4
MZ8	102	285858	no	25-34	hi	married	poor	>=3	second trimester	>3	>=24	has visit	Had_me	single	Not working	educated	islamic	No edu	yes wonted	Wolking	>=4
MZ8	102	285858	no	15-24	hi	married	poor	first	second trimester	1-3	>=24	has visit	had_no_ME	single	Not working	educated	islamic	edu	yes wonted	Wolking	>=4
MZ8	103	346195	no	25-34	home	married	middle	second	second trimester	1-3	>=24	has visit	Had_me	single	Working	educated	catholic	No edu	yes wonted	Wolking	<4
MZ8	103	346195	no	25-34	home	married	poor	>=3	second trimester	>3	<24	has visit	had_no_ME	single	Working	educated	catholic	No edu	yes wonted	vecchle	<4
MZ8	103	346195	no	25-34	home	married	poor	>=3		>3	>=24	has visit	had_no_ME	single	Working	educated	catholic	No edu	yes wonted	vecchle	>=4
MZ8	103	346195	no	15-24	home	married	poor	first	second trimester	1-3	>=24	has visit	Had_me	single	Working	not educated	catholic	No edu	yes wonted	vecchle	<4
MZ8	103	346195	no	15-24	hi	married	poor	first	second trimester	1-3	>=24	has visit	Had_me	single	Working	not educated	catholic	No edu	yes wonted	vecchle	>=4
MZ8	103	346195	no	25-34	home	married	middle	>=3	second trimester	>3	>=24	has visit	Had_me	single	Working	educated	catholic	edu	yes wonted	vecchle	>=4
MZ8	103	346195	no	35-49	home	married	poor	>=3	second trimester	>3	>=24	has visit	Had_me	single	Working	not educated	catholic	No edu	yes wonted	Wolking	<4
MZ8	103	346195	no	35-49	hi	married	poor	>=3	first trimester	>3	>=24	has visit	had_no_ME	single	Not working	not educated	catholic	No edu	yes wonted	Wolking	>=4
MZ8	103	346195	no	25-34	home	married	middle	>=3	second trimester	>3	>=24	has visit	Had_me	single	Not working	educated	catholic	No edu	yes wonted	Wolking	>=4
MZ8	103	346195	no	15-24	home	married	poor	first	first trimester	1-3	>=24	has visit	had_no_ME	single	Not working	educated	catholic	No edu	yes wonted	Wolking	>=4
MZ8	103	346195	no	35-49	home	married	poor	>=3	second trimester	>3	>=24	has visit	had_no_ME	single	Not working	educated	catholic	No edu	yes wonted	Wolking	>=4
MZ8	103	346195	no	15-24	hi	married	poor	first	first trimester	1-3	>=24	has visit	had_no_ME	single	Not working	educated	catholic	edu	yes wonted	Wolking	>=4
MZ8	103	346195	no	35-49	home	W/D/S	poor	>=3	second trimester	>3	>=24	has visit	Had_me	single	Working	educated	catholic	edu	yes wonted	vecchle	<4
MZ8	103	346195	no	25-34	home	married	poor	>=3	first trimester	1-3	<24	has visit	had_no_ME	single	Not working	not educated	catholic	No edu	yes wonted	Wolking	>=4
MZ8	103	346195	yes	25-34	hi	married	poor	second		1-3	<24	has visit	had_no_ME	single	Not working	not educated	catholic	No edu	yes wonted	Wolking	>=4
MZ8	103	346195	no	25-34	home	married	poor	first		1-3	>=24	has visit	had_no_ME	single	Not working	not educated	catholic	No edu	yes wonted	Wolking	>=4
MZ8	103	346195	no	15-24	home	married	poor	>=3	second trimester	>3	>=24	has visit	had_no_ME	single	Not working	educated	catholic	No edu	yes wonted	Wolking	>=4
MZ8	103	346195	no	15-24	home	married	poor	first	second trimester	1-3	>=24	has visit	had_no_ME	single	Not working	not educated	catholic	No edu	yes wonted	Wolking	>=4
MZ8	104	1069413	no	35-49	home	married	poor	>=3	third trimester	>3	>=24	has visit	Had_me	single	Not working	educated	catholic	No edu	yes wonted	Wolking	<4
MZ8	104	1069413	no	35-49	home	married	poor	>=3		>3	<24	has visit	Had_me	single	Not working	educated	catholic	No edu	yes wonted	Wolking	>=4
MZ8	104	1069413	no	35-49	home	married	poor	>=3	third trimester	>3	>=24	has visit	had_no_ME	single	Not working	educated	islamic	No edu	yes wonted	Wolking	>=4
MZ8	104	1069413	no	15-24	hi	married	poor	first	first trimester	1-3	>=24	has visit	had_no_ME	single	Not working	educated	islamic	edu	yes wonted	Wolking	<4
MZ8	104	1069413	no	35-49	home	married	middle	>=3	second trimester	>3	<24	has visit	Had_me	single	Not working	not educated	catholic	No edu	yes wonted	Wolking	<4
MZ8	104	1069413	no	25-34	home	married	poor	>=3	first trimester	>3	>=24	has visit	Had_me	single	Not working	educated	catholic	edu	yes wonted	Wolking	<4
MZ8	104	1069413	no	15-24	hi	married	rich	second	second trimester	1-3	>=24	has visit	Had_me	single	Not working	not educated	islamic	edu	yes wonted	Wolking	<4
MZ8	104	1069413	no	15-24	home	married	poor	first	second trimester	1-3	>=24	has visit	Had_me	single	Working	not educated	catholic	edu	yes wonted	Wolking	<4
MZ8	104	1069413	no	15-24	home	married	poor	first	second trimester	1-3	>=24	has visit	had_no_ME	single	Not working	not educated	catholic	edu	yes wonted	Wolking	<4
MZ8	104	1069413	no	35-49	hi	married	poor	>=3	second trimester	>3	>=24	has visit	Had_me	single	Not working	not educated	catholic	edu	yes wonted	Wolking	>=4
MZ8	104	1069413	no	15-24	hi	married	poor	>=3	second trimester	1-3	>=24	has visit	had_no_ME	single	Not working	educated	islamic	No edu	yes wonted	Wolking	>=4
MZ8	104	1069413	no	15-24	home	married	middle	second	second trimester	1-3	>=24	has visit	Had_me	single	Working	educated	catholic	edu	yes wonted	Wolking	<4
MZ8	104	1069413	no	15-24	home	married	poor	second	first trimester	1-3	>=24	has visit	had_no_ME	single	Not working	not educated	islamic	edu	yes wonted	Wolking	>=4
MZ8	104	1069413	no	25-34	hi	married	poor	second	second trimester	1-3	>=24	has visit	had_no_ME	single	Not working	not educated	catholic	edu	yes wonted	vecchle	>=4
MZ8	104	1069413	yes	25-34	hi	married	rich	>=3	second trimester	>3	<24	has visit	had_no_ME	single	Not working	educated	catholic	edu	yes wonted	Wolking	>=4
MZ8	104	1069413	no	25-34	hi	married	rich	>=3		>3	>=24	has visit	had_no_ME	single	Not working	educated	catholic	edu	yes wonted	Wolking	>=4
MZ8	104	1069413	yes	25-34	home	married	middle	>=3	second trimester	>3	>=24	has visit	had_no_ME	single	Not working	educated	islamic	edu	yes wonted	Wolking	>=4
MZ8	104	1069413	no	15-24	home	married	poor	second	second trimester	1-3	>=24	has visit	had_no_ME	single	Not working	educated	islamic	edu	yes wonted	Wolking	>=4
MZ8	105	262961	no	15-24	hi	W/D/S	poor	second	first trimester	1-3	>=24	no visit	had_no_ME	single	Not working	educated	islamic	edu	yes wonted	Wolking	<4
MZ8	105	262961	no	25-34	hi	married	poor	>=3	first trimester	>3	>=24	no visit	Had_me	single	Not working	educated	catholic	edu	yes wonted	Wolking	<4
MZ8	105	262961	no	25-34	hi	married	poor	>=3		>3	>=24	has visit	Had_me	single	Not working	educated	catholic	edu	yes wonted	Wolking	>=4
MZ8	105	262961	no	25-34	hi	married	poor	>=3	first trimester	>3	>=24	no visit	had_no_ME	single	Not working	educated	islamic	edu	yes wonted	vecchle	<4
MZ8	105	262961	no	15-24	home	not married	poor	first	first trimester	1-3	>=24	has visit	Had_me	single	Not working	not educated	islamic	edu	yes wonted	Wolking	>=4
MZ8	105	262961	no	15-24	hi	W/D/S	middle	>=3	first trimester	>3	>=24	no visit	Had_me	single	Not working	educated	islamic	edu	yes wonted	Wolking	<4
MZ8	105	262961	no	15-24	hi	married	middle	first	first trimester	1-3	>=24	has visit	Had_me	single	Not working	educated	islamic	edu	yes wonted	Wolking	>=4
MZ8	105	262961	no	15-24	hi	W/D/S	poor	first	first trimester	1-3	>=24	has visit	had_no_ME	single	Working	educated	islamic	edu	yes wonted	Wolking	>=4
MZ8	105	262961	no	15-24	home	not married	middle	first	second trimester	1-3	>=24	has visit	Had_me	single	Not working	educated	islamic	edu	yes wonted	Wolking	>=4
MZ8	105	262961	no	25-34	hi	W/D/S	poor	>=3	third trimester	>3	>=24	has visit	had_no_ME	single	Working	not educated	catholic	edu	yes wonted	Wolking	<4
MZ8	105	262961	no	15-24	hi	married	poor	first	second trimester	1-3	>=24	no visit	had_no_ME	single	Not working	educated	catholic	No edu	yes wonted	Wolking	<4
MZ8	106	734692	no	15-24	home	married	poor	>=3	first trimester	1-3	>=24	has visit	Had_me	single	Working	educated	islamic	edu	yes wonted	vecchle	>=4
MZ8	106	734692	no	15-24	home	married	poor	second	second trimester	1-3	>=24	has visit	Had_me	single	Working	educated	islamic	No edu	yes wonted	vecchle	>=4
MZ8	106	734692	no	15-24	home	married	middle	first	second trimester	1-3	>=24	has visit	Had_me	single	Working	not educated	catholic	edu	yes wonted	vecchle	>=4
MZ8	106	734692	no	15-24	home	married	poor	first	first trimester	1-3	>=24	has visit	had_no_ME	single	Working	educated	catholic	No edu	yes wonted	Wolking	>=4
MZ8	106	734692	no	15-24	home	married	poor	second	second trimester	1-3	>=24	has visit	had_no_ME	single	Not working	educated	catholic	edu	yes wonted	Wolking	>=4
MZ8	106	734692	no	15-24	hi	married	poor	>=3	first trimester	>3	>=24	has visit	Had_me	single	Not working	educated	catholic	No edu	yes wonted	vecchle	>=4
MZ8	106	734692	no	15-24	hi	married	poor	second	second trimester	1-3	>=24	has visit	Had_me	single	Working	not educated	catholic	No edu	yes wonted	Wolking	>=4
MZ8	106	734692	no	35-49	home	married	poor	>=3	second trimester	>3	>=24	has visit	had_no_ME	single	Not working	not educated	catholic	No edu	yes wonted	Wolking	<4
MZ8	106	734692	yes	35-49	home	married	poor	>=3		>3	>=24	has visit	had_no_ME	single	Not working	not educated	catholic	No edu	yes wonted	Wolking	>=4
MZ8	107	356713	no	15-24	home	married	poor	first	first trimester	1-3	>=24	no visit	Had_me	single	Not working	educated	islamic	No edu	yes wonted	Wolking	<4
MZ8	107	356713	no	25-34	home	married	poor	>=3		>3	>=24	no visit	had_no_ME	single	Not working	educated	others	edu	yes wonted	Wolking	<4
MZ8	107	356713	no	15-24	home	married	poor	>=3	first trimester	1-3	>=24	has visit	had_no_ME	single	Not working	educated	catholic	edu	yes wonted	vecchle	<4
MZ8	107	356713	no	15-24	home	not married	middle	first	first trimester	1-3	>=24	has visit	had_no_ME	single	Working	educated	catholic	edu	yes wonted	Wolking	<4
MZ8	107	356713	no	35-49	home	married	poor	>=3	second trimester	>3	>=24	no visit	Had_me	single	Not working	not educated	catholic	No edu	yes wonted	Wolking	<4
MZ8	107	356713	yes	35-49	hi	married	poor	>=3		>3	<24	has visit	Had_me	single	Not working	not educated	catholic	No edu	yes wonted	Wolking	>=4
MZ8	107	356713	no	25-34	home	married	poor	>=3	first trimester	>3	>=24	has visit	Had_me	single	Not working	educated	catholic	edu	yes wonted	Wolking	>=4
MZ8	107	356713	no	35-49	home	married	middle	>=3	second trimester	>3	>=24	has visit	Had_me	single	Not working	not educated	islamic	No edu	yes wonted	vecchle	>=4
MZ8	107	356713	no	15-24	hi	married	poor	second	second trimester	1-3	>=24	has visit	had_no_ME	single	Not working	not educated	catholic	No edu	yes wonted	vecchle	>=4
MZ8	107	356713	no	15-24	home	married	poor	first	second trimester	1-3	>=24	no visit	Had_me	single	Not working	educated	islamic	No edu	yes wonted	Wolking	<4
MZ8	107	356713	no	15-24	home	married	poor	first	first trimester	1-3	>=24	no visit	had_no_ME	single	Not working	educated	catholic	No edu	yes wonted	Wolking	<4
MZ8	107	356713	no	25-34	home	married	poor	>=3	second trimester	1-3	<24	has visit	had_no_ME	single	Not working	not educated	islamic	edu	yes wonted	Wolking	<4
MZ8	107	356713	no	25-34	hi	married	poor	second		1-3	>=24	has visit	had_no_ME	single	Not working	not educated	islamic	edu	yes wonted	Wolking	>=4
MZ8	107	356713	no	25-34	home	married	poor	>=3	second trimester	>3	>=24	has visit	had_no_ME	single	Not working	not educated	islamic	No edu	yes wonted	Wolking	<4
MZ8	107	356713	no	15-24	home	married	poor	first	second trimester	1-3	>=24	has visit	Had_me	single	Not working	not educated	catholic	No edu	yes wonted	Wolking	<4
MZ8	107	356713	no	15-24	home	married	poor	>=3	second trimester	1-3	>=24	no visit	Had_me	single	Not working	educated	islamic	No edu	yes wonted	Wolking	<4
MZ8	107	356713	no	35-49	home	married	poor	second	second trimester	1-3	>=24	has visit	had_no_ME	single	Not working	educated	catholic	No edu	yes wonted	Wolking	>=4
MZ8	107	356713	no	25-34	home	married	poor	second	second trimester	1-3	>=24	no visit	had_no_ME	single	Not working	educated	catholic	No edu	yes wonted	vecchle	<4
MZ8	107	356713	no	25-34	hi	married	rich	>=3	first trimester	>3	>=24	has visit	Had_me	single	Not working	not educated	islamic	No edu	yes wonted	Wolking	>=4
MZ8	107	356713	no	25-34	hi	married	rich	>=3		>3	>=24	has visit	Had_me	single	Not working	not educated	islamic	No edu	yes wonted	Wolking	>=4
MZ8	107	356713	no	25-34	home	married	poor	>=3	second trimester	>3	>=24	has visit	Had_me	single	Not working	not educated	catholic	No edu	yes wonted	Wolking	>=4
MZ8	107	356713	no	25-34	home	married	poor	>=3		>3	<24	has visit	Had_me	single	Not working	not educated	catholic	No edu	yes wonted	Wolking	>=4
MZ8	108	491970	no	25-34	home	married	poor	second	second trimester	1-3	>=24	has visit	Had_me	single	Working	not educated	catholic	edu	yes wonted	vecchle	>=4
MZ8	108	491970	no	35-49	hi	married	middle	>=3	second trimester	>3	>=24	has visit	Had_me	single	Working	not educated	catholic	No edu	yes wonted	vecchle	<4
MZ8	108	491970	no	15-24	home	married	poor	second	second trimester	1-3	>=24	has visit	Had_me	single	Working	not educated	catholic	No edu	yes wonted	vecchle	>=4
MZ8	108	491970	no	35-49	hi	married	poor	>=3	second trimester	>3	>=24	has visit	had_no_ME	single	Working	not educated	catholic	No edu	yes wonted	Wolking	<4
MZ8	108	491970	no	25-34	hi	W/D/S	poor	>=3	first trimester	>3	>=24	has visit	Had_me	single	Not working	not educated	catholic	edu	yes wonted	Wolking	>=4
MZ8	108	491970	no	15-24	home	married	middle	>=3	first trimester	1-3	>=24	has visit	Had_me	single	Working	not educated	catholic	edu	yes wonted	vecchle	>=4
MZ8	108	491970	no	15-24	home	married	poor	first	second trimester	1-3	>=24	has visit	Had_me	single	Working	not educated	catholic	No edu	yes wonted	vecchle	<4
MZ8	108	491970	no	25-34	hi	married	poor	second	second trimester	1-3	>=24	has visit	Had_me	single	Working	educated	catholic	edu	yes wonted	vecchle	<4
MZ8	108	491970	no	25-34	home	married	poor	>=3	second trimester	>3	<24	has visit	had_no_ME	single	Not working	not educated	catholic	No edu	yes wonted	Wolking	>=4
MZ8	108	491970	no	25-34	home	married	poor	>=3		>3	>=24	has visit	had_no_ME	single	Not working	not educated	catholic	No edu	yes wonted	Wolking	>=4
MZ8	108	491970	no	35-49	home	married	middle	>=3	second trimester	>3	>=24	has visit	Had_me	single	Working	educated	catholic	edu	yes wonted	vecchle	>=4
MZ8	108	491970	yes	35-49	home	married	middle	>=3		>3	<24	has visit	Had_me	single	Working	educated	catholic	edu	yes wonted	vecchle	>=4
MZ8	108	491970	no	35-49	hi	married	poor	>=3	first trimester	>3	>=24	has visit	had_no_ME	single	Not working	educated	catholic	No edu	yes wonted	Wolking	>=4
MZ8	108	491970	no	25-34	hi	married	poor	>=3	first trimester	>3	>=24	has visit	had_no_ME	single	Not working	educated	catholic	No edu	yes wonted	vecchle	>=4
MZ8	108	491970	no	15-24	home	married	poor	first	second trimester	1-3	>=24	has visit	had_no_ME	single	Not working	educated	catholic	edu	yes wonted	vecchle	<4
MZ8	108	491970	no	25-34	home	W/D/S	poor	>=3	first trimester	>3	>=24	has visit	Had_me	single	Working	educated	catholic	edu	yes wonted	vecchle	>=4
MZ8	108	491970	no	15-24	hi	married	poor	second	first trimester	1-3	>=24	has visit	had_no_ME	single	Not working	not educated	catholic	edu	yes wonted	Wolking	>=4
MZ8	108	491970	no	25-34	home	married	middle	>=3	first trimester	>3	>=24	has visit	had_no_ME	single	Not working	educated	catholic	No edu	yes wonted	Wolking	>=4
MZ8	109	719002	yes	35-49	hi	married	poor	>=3	second trimester	>3	>=24	no visit	had_no_ME	single	Not working	educated	catholic	edu	yes wonted	Wolking	<4
MZ8	109	719002	no	25-34	hi	married	poor	>=3	first trimester	>3	>=24	has visit	Had_me	single	Not working	educated	catholic	edu	yes wonted	Wolking	>=4
MZ8	109	719002	no	25-34	hi	married	poor	>=3		>3	>=24	has visit	Had_me	single	Not working	educated	catholic	edu	yes wonted	Wolking	>=4
MZ8	109	719002	no	35-49	home	married	poor	>=3	third trimester	>3	>=24	no visit	had_no_ME	single	Not working	not educated	catholic	edu	yes wonted	Wolking	<4
MZ8	109	719002	no	25-34	hi	married	poor	>=3	third trimester	>3	>=24	no visit	had_no_ME	single	Not working	not educated	catholic	No edu	yes wonted	Wolking	<4
MZ8	109	719002	no	25-34	hi	married	middle	second	second trimester	1-3	>=24	has visit	Had_me	single	Not working	not educated	catholic	No edu	yes wonted	Wolking	<4
MZ8	109	719002	no	25-34	hi	married	poor	>=3	first trimester	>3	>=24	has visit	Had_me	single	Not working	not educated	islamic	edu	yes wonted	Wolking	>=4
MZ8	109	719002	no	35-49	hi	married	poor	>=3	second trimester	>3	>=24	has visit	Had_me	single	Not working	not educated	catholic	No edu	yes wonted	Wolking	>=4
MZ8	109	719002	no	15-24	home	married	poor	second	second trimester	1-3	>=24	has visit	Had_me	single	Not working	educated	catholic	No edu	yes wonted	Wolking	>=4
MZ8	109	719002	yes	15-24	home	married	poor	first	third trimester	1-3	>=24	has visit	Had_me	single	Not working	not educated	catholic	edu	yes wonted	Wolking	<4
MZ8	109	719002	no	35-49	hi	married	poor	>=3	second trimester	>3	>=24	has visit	Had_me	single	Not working	educated	catholic	No edu	yes wonted	Wolking	>=4
MZ8	109	719002	yes	25-34	home	married	poor	>=3	second trimester	>3	>=24	has visit	Had_me	single	Working	not educated	catholic	No edu	yes wonted	Wolking	<4
MZ8	109	719002	no	15-24	hi	married	middle	>=3	third trimester	1-3	>=24	no visit	Had_me	single	Not working	educated	catholic	No edu	yes wonted	Wolking	<4
MZ8	109	719002	no	15-24	home	married	middle	second	third trimester	1-3	>=24	no visit	had_no_ME	single	Not working	not educated	catholic	No edu	yes wonted	Wolking	<4
MZ8	110	507502	no	15-24	hi	married	poor	first	second trimester	1-3	>=24	has visit	had_no_ME	single	Not working	educated	islamic	edu	yes wonted	vecchle	<4
MZ8	110	507502	no	15-24	hi	married	middle	first	second trimester	1-3	>=24	has visit	had_no_ME	single	Not working	educated	islamic	edu	yes wonted	vecchle	<4
MZ8	110	507502	no	15-24	hi	married	poor	>=3	second trimester	1-3	>=24	has visit	had_no_ME	single	Not working	educated	islamic	edu	yes wonted	vecchle	<4
MZ8	110	507502	no	25-34	hi	married	middle	>=3	second trimester	>3	>=24	has visit	had_no_ME	single	Not working	educated	islamic	edu	yes wonted	vecchle	<4
MZ8	110	507502	no	35-49	home	married	poor	>=3	third trimester	>3	>=24	has visit	had_no_ME	single	Not working	not educated	islamic	edu	yes wonted	vecchle	<4
MZ8	110	507502	no	35-49	home	married	poor	>=3		>3	>=24	has visit	had_no_ME	single	Not working	not educated	islamic	edu	yes wonted	vecchle	>=4
MZ8	110	507502	no	15-24	home	married	poor	second	second trimester	1-3	>=24	has visit	had_no_ME	single	Not working	educated	islamic	edu	yes wonted	vecchle	<4
MZ8	110	507502	no	25-34	home	married	poor	second	first trimester	1-3	<24	has visit	had_no_ME	single	Not working	educated	islamic	edu	yes wonted	vecchle	<4
MZ8	110	507502	no	25-34	home	married	poor	first		1-3	>=24	has visit	had_no_ME	single	Not working	educated	islamic	edu	yes wonted	vecchle	>=4
MZ8	110	507502	no	15-24	home	not married	poor	second	second trimester	1-3	>=24	has visit	had_no_ME	single	Not working	educated	islamic	edu	yes wonted	vecchle	>=4
MZ8	110	507502	no	15-24	home	married	poor	first	second trimester	1-3	>=24	has visit	had_no_ME	single	Not working	educated	islamic	edu	yes wonted	vecchle	>=4
MZ8	110	507502	no	25-34	home	married	middle	>=3	second trimester	1-3	>=24	has visit	had_no_ME	single	Not working	not educated	islamic	edu	yes wonted	vecchle	<4
MZ8	111	607753	no	15-24	hi	not married	middle	first	third trimester	1-3	>=24	has visit	Had_me	single	Not working	educated	islamic	edu	yes wonted	Wolking	<4
MZ8	111	607753	no	35-49	hi	married	rich	>=3	second trimester	>3	>=24	has visit	had_no_ME	single	Not working	educated	islamic	edu	yes wonted	Wolking	>=4
MZ8	111	607753	no	25-34	hi	married	rich	>=3	second trimester	>3	>=24	has visit	Had_me	single	Working	educated	islamic	No edu	yes wonted	Wolking	>=4
MZ8	111	607753	no	15-24	home	married	middle	>=3	second trimester	1-3	>=24	has visit	Had_me	single	Not working	educated	islamic	edu	yes wonted	Wolking	>=4
MZ8	111	607753	no	15-24	hi	married	middle	second		1-3	>=24	has visit	Had_me	single	Not working	educated	islamic	edu	yes wonted	Wolking	>=4
MZ8	111	607753	no	25-34	hi	married	rich	>=3	first trimester	>3	>=24	has visit	Had_me	single	Not working	educated	islamic	edu	yes wonted	Wolking	>=4
MZ8	111	607753	no	15-24	home	married	rich	first	second trimester	1-3	>=24	has visit	Had_me	single	Not working	educated	islamic	edu	yes wonted	Wolking	>=4
MZ8	111	607753	no	15-24	hi	married	rich	>=3	second trimester	1-3	>=24	has visit	had_no_ME	single	Not working	educated	islamic	edu	yes wonted	Wolking	>=4
MZ8	111	607753	no	25-34	hi	married	rich	>=3	first trimester	>3	>=24	no visit	Had_me	single	Not working	educated	islamic	edu	not wanted	Wolking	<4
MZ8	111	607753	no	25-34	hi	married	rich	>=3	second trimester	>3	>=24	has visit	had_no_ME	single	Working	educated	islamic	edu	yes wonted	Wolking	>=4
MZ8	111	607753	no	25-34	hi	married	rich	>=3	second trimester	>3	>=24	has visit	had_no_ME	multiple	Working	educated	islamic	edu	yes wonted	Wolking	>=4
MZ8	111	607753	no	25-34	hi	married	rich	>=3		>3	>=24	has visit	had_no_ME	multiple	Working	educated	islamic	edu	yes wonted	Wolking	>=4
MZ8	111	607753	no	15-24	hi	not married	rich	first	third trimester	1-3	>=24	has visit	Had_me	single	Not working	educated	islamic	edu	yes wonted	Wolking	<4
MZ8	111	607753	no	15-24	hi	married	middle	>=3	third trimester	>3	<24	has visit	had_no_ME	single	Not working	educated	catholic	No edu	yes wonted	Wolking	<4
MZ8	111	607753	no	25-34	hi	married	rich	>=3	third trimester	>3	>=24	no visit	had_no_ME	single	Not working	not educated	islamic	No edu	yes wonted	Wolking	<4
MZ8	112	655998	no	35-49	hi	married	poor	>=3	second trimester	>3	>=24	no visit	had_no_ME	single	Not working	educated	islamic	edu	yes wonted	Wolking	<4
MZ8	112	655998	no	35-49	home	married	poor	>=3	second trimester	>3	>=24	has visit	had_no_ME	single	Not working	not educated	catholic	No edu	yes wonted	vecchle	<4
MZ8	112	655998	no	15-24	home	W/D/S	poor	>=3	second trimester	>3	>=24	has visit	Had_me	single	Not working	not educated	catholic	edu	yes wonted	vecchle	<4
MZ8	112	655998	no	35-49	home	married	poor	>=3	second trimester	>3	>=24	has visit	Had_me	single	Not working	educated	islamic	edu	yes wonted	vecchle	<4
MZ8	112	655998	no	35-49	home	married	poor	>=3	second trimester	>3	>=24	has visit	had_no_ME	single	Not working	not educated	islamic	edu	yes wonted	vecchle	<4
MZ8	112	655998	no	35-49	home	married	poor	>=3		>3	>=24	has visit	had_no_ME	single	Not working	not educated	islamic	edu	yes wonted	vecchle	>=4
MZ8	112	655998	no	15-24	home	married	poor	>=3	third trimester	>3	>=24	has visit	Had_me	single	Not working	not educated	catholic	No edu	yes wonted	vecchle	<4
MZ8	112	655998	no	15-24	hi	married	poor	first	third trimester	1-3	>=24	no visit	had_no_ME	single	Not working	not educated	islamic	No edu	yes wonted	Wolking	<4
MZ8	112	655998	no	15-24	hi	married	poor	>=3	second trimester	1-3	>=24	has visit	had_no_ME	single	Not working	not educated	catholic	No edu	yes wonted	vecchle	<4
MZ8	112	655998	no	15-24	hi	married	poor	second		1-3	>=24	has visit	had_no_ME	single	Not working	not educated	catholic	No edu	yes wonted	vecchle	>=4
MZ8	112	655998	no	15-24	hi	married	poor	>=3	second trimester	>3	>=24	has visit	Had_me	single	Working	educated	islamic	edu	yes wonted	vecchle	>=4
MZ8	112	655998	no	25-34	hi	married	poor	second	second trimester	1-3	>=24	no visit	had_no_ME	single	Not working	educated	islamic	No edu	yes wonted	vecchle	<4
MZ8	112	655998	no	25-34	home	W/D/S	poor	>=3	first trimester	>3	>=24	has visit	Had_me	single	Not working	not educated	islamic	edu	yes wonted	vecchle	>=4
MZ8	112	655998	no	15-24	home	married	middle	second	second trimester	1-3	>=24	has visit	had_no_ME	single	Not working	educated	islamic	No edu	yes wonted	Wolking	<4
MZ8	112	655998	no	15-24	hi	married	middle	first		1-3	>=24	has visit	had_no_ME	single	Not working	educated	islamic	No edu	yes wonted	Wolking	>=4
MZ8	112	655998	no	35-49	hi	married	poor	>=3	third trimester	>3	>=24	no visit	had_no_ME	single	Not working	not educated	islamic	No edu	yes wonted	Wolking	<4
MZ8	112	655998	no	15-24	hi	married	middle	first	second trimester	1-3	>=24	has visit	had_no_ME	single	Not working	not educated	islamic	No edu	yes wonted	vecchle	<4
MZ8	112	655998	no	35-49	home	married	middle	>=3	second trimester	>3	>=24	no visit	had_no_ME	single	Not working	educated	islamic	No edu	yes wonted	Wolking	<4
MZ8	113	1953813	no	35-49	hi	W/D/S	rich	>=3	second trimester	>3	>=24	has visit	had_no_ME	single	Not working	educated	islamic	edu	yes wonted	Wolking	>=4
MZ8	113	1953813	no	15-24	home	not married	rich	first	second trimester	1-3	>=24	has visit	had_no_ME	single	Not working	educated	islamic	edu	yes wonted	Wolking	>=4
MZ8	113	1953813	no	15-24	hi	not married	rich	first	second trimester	1-3	>=24	has visit	Had_me	single	Not working	educated	others	edu	yes wonted	Wolking	>=4
MZ8	113	1953813	no	15-24	home	not married	rich	first	third trimester	1-3	>=24	has visit	Had_me	single	Not working	educated	evangelical	edu	yes wonted	Wolking	<4
MZ8	113	1953813	no	35-49	hi	married	rich	>=3	second trimester	>3	>=24	has visit	had_no_ME	single	Not working	educated	catholic	edu	yes wonted	Wolking	>=4
MZ8	113	1953813	no	25-34	home	married	rich	>=3	second trimester	>3	>=24	has visit	Had_me	single	Not working	educated	catholic	edu	yes wonted	Wolking	<4
MZ8	113	1953813	no	25-34	hi	married	rich	>=3	second trimester	>3	>=24	has visit	Had_me	single	Working	educated	islamic	edu	yes wonted	Wolking	>=4
MZ8	113	1953813	no	25-34	hi	married	rich	>=3	second trimester	>3	>=24	has visit	had_no_ME	multiple	Not working	not educated	Zion	edu	not wanted	Wolking	>=4
MZ8	113	1953813	no	25-34	hi	married	rich	>=3		>3	>=24	has visit	had_no_ME	multiple	Not working	not educated	Zion	edu	not wanted	Wolking	>=4
MZ8	113	1953813	no	15-24	home	married	rich	second	second trimester	1-3	>=24	has visit	Had_me	single	Not working	educated	Zion	edu	yes wonted	Wolking	>=4
MZ8	114	1612582	no	25-34	hi	married	rich	>=3	second trimester	>3	>=24	has visit	Had_me	single	Not working	educated	islamic	edu	yes wonted	Wolking	>=4
MZ8	114	1612582	no	15-24	hi	married	rich	first	second trimester	1-3	>=24	has visit	Had_me	single	Not working	educated	catholic	edu	yes wonted	Wolking	>=4
MZ8	114	1612582	no	15-24	hi	W/D/S	rich	>=3	first trimester	1-3	<24	has visit	had_no_ME	single	Not working	educated	catholic	edu	yes wonted	Wolking	>=4
MZ8	114	1612582	no	25-34	hi	married	rich	second	first trimester	1-3	>=24	has visit	Had_me	single	Not working	educated	catholic	edu	yes wonted	vecchle	>=4
MZ8	114	1612582	no	15-24	hi	married	rich	second	first trimester	1-3	>=24	has visit	had_no_ME	single	Not working	not educated	catholic	No edu	yes wonted	Wolking	>=4
MZ8	114	1612582	no	35-49	hi	married	rich	>=3	second trimester	1-3	>=24	has visit	Had_me	single	Working	educated	catholic	edu	yes wonted	Wolking	>=4
MZ8	114	1612582	no	15-24	hi	married	rich	>=3	first trimester	1-3	>=24	has visit	Had_me	single	Not working	educated	catholic	edu	yes wonted	Wolking	>=4
MZ8	115	1983965	no	15-24	hi	married	rich	>=3	first trimester	>3	>=24	has visit	Had_me	single	Working	educated	islamic	edu	yes wonted	Wolking	>=4
MZ8	115	1983965	no	15-24	hi	W/D/S	rich	>=3	second trimester	1-3	>=24	has visit	Had_me	single	Not working	educated	catholic	edu	yes wonted	Wolking	>=4
MZ8	115	1983965	no	15-24	home	married	rich	second	second trimester	1-3	>=24	has visit	Had_me	single	Not working	educated	catholic	edu	yes wonted	Wolking	>=4
MZ8	115	1983965	no	15-24	hi	married	rich	first		1-3	>=24	has visit	Had_me	single	Not working	educated	catholic	edu	yes wonted	Wolking	>=4
MZ8	115	1983965	no	35-49	hi	W/D/S	rich	>=3	second trimester	>3	>=24	has visit	Had_me	single	Working	not educated	catholic	edu	yes wonted	Wolking	<4
MZ8	115	1983965	no	35-49	hi	married	rich	>=3	third trimester	>3	>=24	has visit	Had_me	single	Working	educated	islamic	edu	yes wonted	vecchle	<4
MZ8	115	1983965	no	25-34	hi	married	rich	>=3	second trimester	>3	>=24	has visit	Had_me	single	Not working	educated	islamic	edu	yes wonted	Wolking	>=4
MZ8	115	1983965	no	15-24	hi	not married	rich	first	third trimester	1-3	>=24	has visit	Had_me	single	Not working	educated	islamic	edu	yes wonted	Wolking	<4
MZ8	115	1983965	no	15-24	hi	married	rich	second	first trimester	1-3	>=24	has visit	Had_me	single	Not working	educated	islamic	edu	yes wonted	Wolking	>=4
MZ8	115	1983965	no	35-49	hi	married	rich	>=3	second trimester	>3	>=24	has visit	Had_me	single	Working	educated	islamic	edu	yes wonted	vecchle	>=4
MZ8	115	1983965	no	35-49	hi	married	rich	>=3	second trimester	>3	>=24	has visit	Had_me	single	Not working	educated	catholic	edu	yes wonted	Wolking	<4
MZ8	115	1983965	no	35-49	hi	married	rich	>=3	second trimester	>3	>=24	has visit	had_no_ME	single	Working	not educated	islamic	edu	yes wonted	Wolking	>=4
MZ8	115	1983965	no	15-24	hi	married	rich	first	second trimester	1-3	>=24	has visit	Had_me	single	Not working	not educated	islamic	edu	yes wonted	Wolking	<4
MZ8	115	1983965	no	35-49	hi	married	rich	>=3	third trimester	>3	>=24	has visit	Had_me	single	Working	not educated	islamic	No edu	yes wonted	Wolking	<4
MZ8	115	1983965	no	35-49	hi	married	rich	>=3	third trimester	>3	>=24	has visit	Had_me	single	Working	educated	islamic	edu	yes wonted	Wolking	<4
MZ8	116	1989996	no	15-24	hi	married	rich	>=3	first trimester	1-3	>=24	has visit	Had_me	single	Not working	educated	islamic	edu	yes wonted	vecchle	>=4
MZ8	116	1989996	no	15-24	home	W/D/S	rich	second	first trimester	1-3	>=24	has visit	Had_me	single	Not working	educated	islamic	edu	yes wonted	vecchle	>=4
MZ8	116	1989996	no	15-24	home	married	rich	second	first trimester	1-3	<24	has visit	Had_me	single	Not working	educated	islamic	No edu	yes wonted	vecchle	>=4
MZ8	116	1989996	no	25-34	home	W/D/S	rich	>=3	first trimester	>3	>=24	has visit	had_no_ME	single	Working	not educated	islamic	edu	yes wonted	Wolking	<4
MZ8	116	1989996	no	25-34	home	W/D/S	rich	>=3		>3	>=24	has visit	had_no_ME	single	Working	not educated	islamic	edu	yes wonted	Wolking	>=4
MZ8	116	1989996	no	15-24	hi	married	rich	second	second trimester	1-3	>=24	has visit	had_no_ME	single	Not working	educated	Zion	edu	yes wonted	vecchle	>=4
MZ8	116	1989996	no	35-49	hi	married	rich	>=3	second trimester	>3	>=24	has visit	had_no_ME	single	Working	educated	islamic	No edu	yes wonted	vecchle	>=4
MZ8	117	1544936	no	15-24	hi	married	rich	first	second trimester	1-3	>=24	has visit	Had_me	single	Not working	not educated	catholic	No edu	yes wonted	Wolking	<4
MZ8	117	1544936	no	25-34	hi	married	rich	>=3	second trimester	1-3	>=24	has visit	Had_me	single	Not working	educated	catholic	edu	yes wonted	Wolking	<4
MZ8	117	1544936	no	15-24	hi	married	rich	first	first trimester	1-3	>=24	has visit	had_no_ME	single	Not working	educated	catholic	No edu	yes wonted	Wolking	>=4
MZ8	117	1544936	no	25-34	hi	married	rich	>=3	third trimester	>3	>=24	has visit	Had_me	single	Not working	educated	islamic	edu	yes wonted	Wolking	<4
MZ8	117	1544936	no	35-49	hi	married	rich	>=3	third trimester	>3	>=24	has visit	Had_me	single	Not working	educated	catholic	edu	yes wonted	Wolking	<4
MZ8	117	1544936	no	25-34	hi	married	rich	>=3	first trimester	1-3	>=24	has visit	Had_me	single	Not working	educated	catholic	edu	yes wonted	vecchle	>=4
MZ8	117	1544936	no	25-34	hi	married	rich	>=3	second trimester	>3	>=24	has visit	Had_me	single	Not working	educated	catholic	edu	yes wonted	Wolking	>=4
MZ8	117	1544936	no	25-34	hi	married	rich	second	first trimester	1-3	>=24	has visit	Had_me	single	Working	educated	islamic	edu	yes wonted	Wolking	>=4
MZ8	117	1544936	no	35-49	hi	married	rich	>=3	second trimester	1-3	>=24	has visit	Had_me	single	Working	educated	islamic	edu	yes wonted	Wolking	>=4
MZ8	117	1544936	no	15-24	hi	married	rich	first	first trimester	1-3	>=24	has visit	Had_me	single	Not working	educated	islamic	edu	yes wonted	Wolking	>=4
MZ8	118	1627137	no	25-34	hi	married	rich	second	second trimester	1-3	>=24	no visit	had_no_ME	single	Working	not educated	islamic	No edu	yes wonted	Wolking	<4
MZ8	118	1627137	no	25-34	hi	married	rich	>=3	third trimester	>3	>=24	has visit	Had_me	single	Working	educated	islamic	No edu	yes wonted	Wolking	<4
MZ8	118	1627137	no	15-24	hi	married	rich	second	second trimester	1-3	>=24	has visit	had_no_ME	single	Not working	educated	islamic	edu	yes wonted	Wolking	>=4
MZ8	118	1627137	no	15-24	hi	married	rich	second	second trimester	1-3	>=24	has visit	Had_me	single	Not working	educated	catholic	edu	yes wonted	Wolking	<4
MZ8	118	1627137	no	15-24	hi	not married	rich	first	second trimester	1-3	>=24	has visit	had_no_ME	single	Not working	educated	islamic	edu	yes wonted	Wolking	<4
MZ8	118	1627137	no	15-24	hi	not married	rich	second	third trimester	1-3	>=24	has visit	had_no_ME	single	Working	not educated	islamic	edu	yes wonted	Wolking	<4
MZ8	118	1627137	no	15-24	hi	married	rich	first	second trimester	1-3	>=24	has visit	had_no_ME	single	Not working	educated	islamic	edu	yes wonted	Wolking	>=4
MZ8	118	1627137	no	35-49	hi	married	rich	>=3	second trimester	>3	<24	has visit	Had_me	single	Not working	educated	islamic	No edu	yes wonted	Wolking	<4
MZ8	118	1627137	no	35-49	hi	married	rich	>=3		>3	>=24	has visit	Had_me	single	Not working	educated	islamic	No edu	yes wonted	Wolking	>=4
MZ8	118	1627137	no	15-24	hi	married	rich	first	second trimester	1-3	>=24	has visit	had_no_ME	single	Not working	educated	islamic	edu	yes wonted	vecchle	>=4
MZ8	119	1157313	no	35-49	hi	married	rich	>=3	second trimester	>3	>=24	has visit	Had_me	single	Not working	educated	catholic	No edu	yes wonted	Wolking	<4
MZ8	119	1157313	no	25-34	hi	married	rich	>=3	second trimester	>3	>=24	has visit	had_no_ME	single	Working	educated	islamic	edu	yes wonted	vecchle	>=4
MZ8	119	1157313	no	15-24	hi	W/D/S	middle	first	second trimester	1-3	>=24	no visit	had_no_ME	single	Not working	educated	catholic	edu	yes wonted	Wolking	<4
MZ8	119	1157313	no	35-49	hi	married	rich	>=3	first trimester	>3	>=24	no visit	had_no_ME	single	Working	not educated	islamic	No edu	yes wonted	vecchle	<4
MZ8	119	1157313	no	25-34	hi	married	rich	>=3	second trimester	>3	>=24	has visit	Had_me	single	Not working	educated	others	edu	yes wonted	Wolking	>=4
MZ8	119	1157313	no	25-34	hi	married	rich	second	third trimester	1-3	>=24	has visit	had_no_ME	single	Working	educated	evangelical	No edu	yes wonted	vecchle	<4
MZ8	119	1157313	no	25-34	hi	married	rich	>=3	second trimester	>3	>=24	has visit	Had_me	single	Not working	educated	Zion	edu	yes wonted	Wolking	<4
MZ8	120	2459712	no	25-34	hi	married	rich	>=3	second trimester	>3	>=24	has visit	Had_me	single	Not working	educated	evangelical	edu	yes wonted	vecchle	>=4
MZ8	120	2459712	no	15-24	hi	W/D/S	rich	>=3	first trimester	1-3	>=24	has visit	Had_me	single	Not working	educated	islamic	edu	yes wonted	Wolking	<4
MZ8	120	2459712	no	15-24	hi	married	poor	first	first trimester	1-3	>=24	has visit	Had_me	single	Not working	educated	islamic	edu	yes wonted	Wolking	<4
MZ8	120	2459712	no	15-24	hi	married	middle	first	second trimester	1-3	>=24	has visit	had_no_ME	single	Not working	educated	Zion	edu	yes wonted	Wolking	>=4
MZ8	120	2459712	yes	15-24	hi	married	poor	first	second trimester	1-3	>=24	has visit	had_no_ME	single	Not working	educated	catholic	edu	yes wonted	Wolking	<4
MZ8	120	2459712	no	25-34	hi	married	middle	>=3	first trimester	1-3	>=24	has visit	had_no_ME	single	Not working	educated	islamic	No edu	yes wonted	Wolking	>=4
MZ8	120	2459712	no	15-24	hi	married	poor	first	second trimester	1-3	>=24	has visit	had_no_ME	single	Not working	educated	islamic	edu	yes wonted	Wolking	<4
MZ8	120	2459712	no	15-24	hi	married	poor	>=3	second trimester	1-3	<24	has visit	had_no_ME	single	Not working	educated	Zion	edu	yes wonted	Wolking	<4
MZ8	120	2459712	no	15-24	home	not married	middle	first		1-3	>=24	no visit	had_no_ME	single	Not working	educated	islamic	edu	yes wonted	Wolking	<4
MZ8	120	2459712	no	25-34	hi	married	middle	>=3	third trimester	>3	>=24	has visit	Had_me	single	Not working	educated	catholic	No edu	yes wonted	Wolking	>=4
MZ8	121	2465785	no	35-49	hi	married	rich	>=3	second trimester	>3	>=24	has visit	Had_me	single	Working	educated	islamic	No edu	yes wonted	vecchle	>=4
MZ8	121	2465785	yes	15-24	hi	married	rich	first	second trimester	1-3	>=24	has visit	had_no_ME	single	Not working	educated	catholic	edu	yes wonted	vecchle	>=4
MZ8	121	2465785	no	35-49	hi	married	middle	>=3	second trimester	>3	>=24	has visit	had_no_ME	single	Not working	not educated	islamic	No edu	yes wonted	Wolking	>=4
MZ8	121	2465785	no	15-24	home	married	poor	second	second trimester	1-3	>=24	has visit	Had_me	single	Not working	educated	catholic	edu	yes wonted	vecchle	>=4
MZ8	121	2465785	no	35-49	home	married	poor	>=3	second trimester	>3	>=24	has visit	had_no_ME	single	Working	educated	evangelical	No edu	yes wonted	vecchle	>=4
MZ8	121	2465785	no	35-49	hi	married	rich	>=3	second trimester	>3	>=24	has visit	had_no_ME	single	Not working	educated	catholic	edu	yes wonted	vecchle	>=4
MZ8	121	2465785	no	35-49	hi	W/D/S	poor	>=3	second trimester	1-3	>=24	has visit	Had_me	single	Not working	not educated	islamic	edu	yes wonted	vecchle	<4
MZ8	121	2465785	no	35-49	home	married	poor	>=3	third trimester	>3	>=24	has visit	Had_me	single	Not working	not educated	catholic	edu	yes wonted	Wolking	<4
MZ8	121	2465785	no	25-34	hi	married	poor	>=3	second trimester	1-3	>=24	has visit	Had_me	single	Not working	educated	islamic	edu	yes wonted	vecchle	<4
MZ8	121	2465785	no	15-24	hi	married	middle	second	second trimester	1-3	>=24	has visit	Had_me	single	Not working	educated	evangelical	No edu	yes wonted	Wolking	<4
MZ8	121	2465785	no	25-34	home	married	poor	>=3	third trimester	>3	>=24	has visit	had_no_ME	single	Not working	educated	evangelical	No edu	yes wonted	vecchle	<4
MZ8	121	2465785	no	25-34	hi	W/D/S	middle	>=3	second trimester	>3	>=24	has visit	had_no_ME	single	Working	not educated	islamic	edu	yes wonted	vecchle	>=4
MZ8	122	2433083	no	15-24	hi	married	poor	first	second trimester	1-3	>=24	no visit	had_no_ME	single	Not working	educated	catholic	No edu	yes wonted	Wolking	<4
MZ8	122	2433083	no	15-24	home	married	rich	first	second trimester	1-3	>=24	has visit	had_no_ME	single	Not working	not educated	islamic	No edu	yes wonted	Wolking	>=4
MZ8	122	2433083	no	15-24	home	married	poor	>=3	second trimester	1-3	>=24	has visit	had_no_ME	single	Working	educated	evangelical	No edu	yes wonted	Wolking	>=4
MZ8	122	2433083	no	25-34	home	W/D/S	poor	>=3	second trimester	>3	>=24	has visit	had_no_ME	single	Not working	educated	evangelical	edu	yes wonted	Wolking	>=4
MZ8	122	2433083	no	15-24	hi	W/D/S	poor	second	second trimester	1-3	>=24	has visit	had_no_ME	single	Working	educated	Zion	edu	yes wonted	Wolking	>=4
MZ8	122	2433083	no	15-24	hi	married	poor	>=3	second trimester	1-3	>=24	has visit	had_no_ME	single	Not working	educated	catholic	No edu	yes wonted	Wolking	<4
MZ8	122	2433083	no	25-34	hi	married	poor	>=3	second trimester	>3	>=24	has visit	had_no_ME	single	Not working	educated	others	No edu	yes wonted	Wolking	<4
MZ8	122	2433083	no	35-49	hi	married	poor	>=3	first trimester	>3	>=24	has visit	had_no_ME	single	Not working	educated	evangelical	No edu	yes wonted	Wolking	<4
MZ8	122	2433083	no	35-49	home	married	poor	>=3		>3	>=24	has visit	had_no_ME	single	Not working	educated	evangelical	No edu	yes wonted	Wolking	>=4
MZ8	123	1539438	no	15-24	hi	not married	rich	first	third trimester	1-3	>=24	has visit	Had_me	single	Not working	educated	islamic	edu	yes wonted	Wolking	<4
MZ8	123	1539438	no	25-34	hi	married	rich	>=3	second trimester	>3	<24	has visit	Had_me	single	Working	educated	islamic	No edu	yes wonted	Wolking	<4
MZ8	123	1539438	no	25-34	hi	married	rich	>=3		>3	>=24	has visit	Had_me	single	Working	educated	islamic	No edu	yes wonted	Wolking	>=4
MZ8	123	1539438	no	25-34	home	married	rich	>=3	third trimester	>3	>=24	has visit	Had_me	single	Not working	educated	others	edu	yes wonted	Wolking	<4
MZ8	123	1539438	no	25-34	hi	married	rich	>=3	second trimester	1-3	>=24	has visit	Had_me	single	Not working	educated	catholic	edu	yes wonted	Wolking	>=4
MZ8	123	1539438	no	25-34	hi	W/D/S	rich	second	second trimester	1-3	>=24	has visit	had_no_ME	single	Not working	educated	islamic	edu	yes wonted	Wolking	<4
MZ8	123	1539438	no	35-49	hi	married	poor	>=3		>3	<24	no visit	had_no_ME	single	Not working	not educated	catholic	edu	yes wonted	Wolking	<4
MZ8	123	1539438	no	15-24	hi	married	rich	second	first trimester	1-3	>=24	has visit	Had_me	single	Not working	educated	catholic	edu	yes wonted	vecchle	>=4
MZ8	123	1539438	no	25-34	hi	married	rich	>=3	first trimester	1-3	>=24	has visit	had_no_ME	single	Not working	not educated	islamic	No edu	yes wonted	Wolking	>=4
MZ8	123	1539438	no	15-24	hi	married	rich	>=3	second trimester	1-3	<24	has visit	Had_me	single	Not working	educated	islamic	edu	yes wonted	Wolking	>=4
MZ8	123	1539438	no	15-24	hi	married	rich	second		1-3	>=24	has visit	Had_me	single	Not working	educated	islamic	edu	yes wonted	Wolking	>=4
MZ8	123	1539438	no	15-24	hi	married	rich	first	second trimester	1-3	>=24	has visit	Had_me	single	Not working	educated	islamic	edu	yes wonted	Wolking	>=4
MZ8	123	1539438	no	25-34	hi	married	rich	second	second trimester	1-3	>=24	has visit	Had_me	single	Not working	not educated	islamic	No edu	yes wonted	Wolking	<4
MZ8	123	1539438	no	15-24	hi	married	rich	second	second trimester	1-3	>=24	has visit	Had_me	single	Not working	educated	islamic	edu	yes wonted	Wolking	>=4
MZ8	123	1539438	no	15-24	hi	married	rich	first	second trimester	1-3	>=24	has visit	Had_me	single	Not working	educated	catholic	edu	yes wonted	Wolking	>=4
MZ8	124	2543667	no	15-24	hi	W/D/S	rich	first	second trimester	1-3	>=24	has visit	had_no_ME	single	Not working	educated	islamic	edu	yes wonted	Wolking	<4
MZ8	124	2543667	no	25-34	hi	married	rich	>=3	second trimester	>3	>=24	has visit	Had_me	single	Not working	educated	islamic	edu	yes wonted	Wolking	>=4
MZ8	124	2543667	no	25-34	hi	married	rich	>=3	third trimester	>3	>=24	has visit	Had_me	single	Not working	educated	islamic	edu	yes wonted	Wolking	<4
MZ8	124	2543667	no	25-34	hi	married	rich	>=3	first trimester	>3	>=24	has visit	Had_me	single	Not working	educated	islamic	edu	yes wonted	Wolking	>=4
MZ8	124	2543667	no	15-24	hi	married	rich	second	first trimester	1-3	>=24	has visit	Had_me	single	Not working	educated	catholic	edu	yes wonted	Wolking	<4
MZ8	124	2543667	no	25-34	hi	married	poor	>=3	second trimester	>3	>=24	has visit	had_no_ME	single	Not working	educated	islamic	edu	yes wonted	Wolking	>=4
MZ8	124	2543667	no	35-49	hi	married	poor	>=3	first trimester	>3	>=24	has visit	had_no_ME	single	Not working	not educated	catholic	No edu	yes wonted	Wolking	>=4
MZ8	124	2543667	no	15-24	home	married	poor	>=3		1-3	>=24	no visit	had_no_ME	single	Not working	not educated	catholic	No edu	yes wonted	Wolking	<4
MZ8	124	2543667	no	35-49	hi	married	rich	>=3	first trimester	>3	>=24	has visit	Had_me	single	Not working	not educated	islamic	edu	yes wonted	Wolking	>=4
MZ8	124	2543667	no	15-24	hi	married	rich	first	first trimester	1-3	>=24	has visit	Had_me	single	Not working	educated	islamic	edu	yes wonted	Wolking	>=4
MZ8	125	705337	no	15-24	home	married	middle	>=3	third trimester	1-3	>=24	has visit	had_no_ME	single	Not working	educated	catholic	edu	yes wonted	vecchle	<4
MZ8	125	705337	no	35-49	home	married	middle	>=3	second trimester	>3	>=24	has visit	had_no_ME	single	Not working	educated	catholic	No edu	yes wonted	vecchle	<4
MZ8	125	705337	no	35-49	home	married	poor	>=3	third trimester	>3	>=24	has visit	had_no_ME	single	Not working	educated	catholic	No edu	yes wonted	vecchle	<4
MZ8	125	705337	no	25-34	hi	married	poor	>=3	second trimester	>3	>=24	has visit	had_no_ME	single	Not working	educated	catholic	No edu	yes wonted	Wolking	<4
MZ8	125	705337	no	25-34	home	married	poor	>=3		>3	>=24	has visit	had_no_ME	single	Not working	educated	catholic	No edu	yes wonted	Wolking	>=4
MZ8	125	705337	no	25-34	home	married	middle	>=3	third trimester	>3	>=24	has visit	had_no_ME	single	Not working	educated	catholic	edu	yes wonted	Wolking	<4
MZ8	125	705337	no	15-24	home	married	poor	>=3	second trimester	1-3	<24	has visit	had_no_ME	single	Not working	educated	catholic	edu	yes wonted	Wolking	<4
MZ8	125	705337	no	35-49	hi	married	poor	>=3	third trimester	>3	>=24	has visit	had_no_ME	single	Not working	educated	others	edu	yes wonted	Wolking	<4
MZ8	125	705337	no	15-24	hi	married	poor	first	third trimester	1-3	>=24	has visit	Had_me	single	Not working	educated	catholic	No edu	yes wonted	Wolking	<4
MZ8	125	705337	no	25-34	hi	married	poor	second	third trimester	1-3	>=24	has visit	had_no_ME	single	Not working	educated	others	No edu	yes wonted	Wolking	<4
MZ8	125	705337	no	25-34	hi	married	poor	first		1-3	>=24	has visit	had_no_ME	single	Not working	educated	others	No edu	yes wonted	Wolking	>=4
MZ8	126	1387798	no	25-34	hi	married	rich	>=3	first trimester	>3	>=24	has visit	had_no_ME	single	Not working	not educated	islamic	No edu	yes wonted	Wolking	>=4
MZ8	126	1387798	no	25-34	hi	married	rich	>=3		>3	>=24	has visit	had_no_ME	single	Not working	not educated	islamic	No edu	yes wonted	Wolking	>=4
MZ8	126	1387798	no	35-49	hi	married	rich	>=3	first trimester	>3	>=24	has visit	had_no_ME	multiple	Working	not educated	catholic	No edu	yes wonted	Wolking	>=4
MZ8	126	1387798	no	35-49	hi	married	rich	>=3		>3	>=24	has visit	had_no_ME	multiple	Working	not educated	catholic	No edu	yes wonted	Wolking	>=4
MZ8	126	1387798	no	15-24	hi	married	rich	first	first trimester	1-3	>=24	has visit	had_no_ME	single	Not working	educated	catholic	No edu	yes wonted	Wolking	>=4
MZ8	126	1387798	no	15-24	hi	married	rich	second	second trimester	1-3	>=24	has visit	Had_me	single	Not working	educated	islamic	edu	yes wonted	Wolking	>=4
MZ8	126	1387798	no	25-34	hi	W/D/S	rich	>=3	first trimester	>3	>=24	has visit	Had_me	single	Not working	educated	islamic	edu	yes wonted	Wolking	>=4
MZ8	126	1387798	no	15-24	hi	W/D/S	rich	first	second trimester	1-3	>=24	has visit	Had_me	single	Working	educated	islamic	edu	yes wonted	Wolking	>=4
MZ8	126	1387798	no	35-49	home	married	rich	>=3	third trimester	>3	>=24	has visit	Had_me	single	Not working	not educated	islamic	No edu	yes wonted	Wolking	<4
MZ8	126	1387798	no	25-34	hi	W/D/S	rich	>=3	third trimester	>3	>=24	has visit	Had_me	single	Not working	educated	catholic	edu	yes wonted	Wolking	<4
MZ8	126	1387798	no	25-34	hi	married	rich	>=3	second trimester	>3	>=24	has visit	Had_me	single	Not working	educated	catholic	edu	yes wonted	Wolking	>=4
MZ8	126	1387798	no	15-24	hi	married	rich	first	second trimester	1-3	>=24	has visit	Had_me	single	Not working	educated	islamic	edu	yes wonted	Wolking	<4
MZ8	126	1387798	no	15-24	hi	W/D/S	middle	first		1-3	>=24	no visit	Had_me	single	Not working	educated	islamic	edu	yes wonted	Wolking	<4
MZ8	126	1387798	no	35-49	hi	W/D/S	rich	>=3	second trimester	>3	>=24	has visit	had_no_ME	single	Working	educated	catholic	edu	yes wonted	Wolking	<4
MZ8	127	1719650	no	25-34	hi	married	rich	second	second trimester	1-3	>=24	has visit	Had_me	single	Not working	educated	catholic	edu	yes wonted	vecchle	>=4
MZ8	127	1719650	no	15-24	hi	W/D/S	rich	>=3	second trimester	1-3	>=24	has visit	Had_me	single	Not working	educated	catholic	edu	yes wonted	vecchle	>=4
MZ8	127	1719650	no	15-24	hi	married	middle	first	first trimester	1-3	>=24	has visit	Had_me	single	Not working	educated	catholic	edu	yes wonted	Wolking	>=4
MZ8	127	1719650	no	35-49	hi	married	rich	>=3	first trimester	>3	>=24	has visit	had_no_ME	single	Not working	educated	catholic	edu	yes wonted	Wolking	>=4
MZ8	128	1380976	no	35-49	hi	married	poor	>=3	second trimester	>3	>=24	has visit	had_no_ME	single	Not working	not educated	catholic	No edu	yes wonted	Wolking	<4
MZ8	128	1380976	no	25-34	hi	married	middle	>=3	second trimester	1-3	>=24	has visit	had_no_ME	single	Not working	educated	islamic	edu	yes wonted	Wolking	<4
MZ8	128	1380976	no	35-49	home	married	poor	>=3	first trimester	>3	>=24	has visit	had_no_ME	single	Not working	not educated	catholic	edu	yes wonted	vecchle	>=4
MZ8	128	1380976	no	35-49	hi	married	poor	>=3	second trimester	>3	>=24	has visit	had_no_ME	single	Not working	educated	catholic	edu	yes wonted	vecchle	<4
MZ8	129	1233726	no	15-24	hi	married	middle	first	third trimester	1-3	>=24	has visit	Had_me	single	Not working	not educated	islamic	No edu	yes wonted	Wolking	<4
MZ8	129	1233726	no	15-24	hi	married	poor	first	second trimester	1-3	>=24	has visit	had_no_ME	single	Not working	educated	islamic	No edu	yes wonted	Wolking	>=4
MZ8	129	1233726	no	25-34	hi	married	rich	>=3	second trimester	>3	>=24	has visit	had_no_ME	single	Working	not educated	islamic	edu	yes wonted	Wolking	>=4
MZ8	129	1233726	no	35-49	hi	married	rich	>=3	second trimester	>3	>=24	has visit	had_no_ME	single	Not working	not educated	islamic	edu	yes wonted	Wolking	>=4
MZ8	129	1233726	no	15-24	hi	not married	rich	first	second trimester	1-3	>=24	has visit	Had_me	single	Not working	educated	islamic	edu	yes wonted	Wolking	<4
MZ8	130	635366	no	35-49	home	not married	poor	>=3		>3	>=24	no visit	had_no_ME	multiple	Not working	not educated	islamic	edu	not wanted	Wolking	<4
MZ8	130	635366	no	35-49	home	not married	poor	>=3		>3	>=24	has visit	had_no_ME	multiple	Not working	not educated	islamic	edu	not wanted	Wolking	>=4
MZ8	130	635366	no	25-34	hi	married	poor	>=3	second trimester	>3	>=24	has visit	had_no_ME	single	Not working	not educated	islamic	No edu	yes wonted	Wolking	>=4
MZ8	130	635366	no	15-24	hi	married	rich	>=3	second trimester	1-3	>=24	has visit	had_no_ME	single	Not working	educated	islamic	No edu	yes wonted	Wolking	>=4
MZ8	130	635366	no	25-34	hi	married	middle	second	second trimester	1-3	>=24	has visit	Had_me	single	Not working	not educated	islamic	No edu	yes wonted	Wolking	>=4
MZ8	130	635366	no	15-24	hi	married	rich	first	first trimester	1-3	>=24	has visit	Had_me	single	Not working	educated	islamic	edu	yes wonted	Wolking	>=4
MZ8	130	635366	no	15-24	hi	married	rich	first	second trimester	1-3	>=24	no visit	Had_me	single	Not working	educated	islamic	edu	yes wonted	Wolking	<4
MZ8	130	635366	no	15-24	hi	married	rich	first	second trimester	1-3	>=24	has visit	Had_me	single	Working	educated	islamic	No edu	yes wonted	Wolking	>=4
MZ8	130	635366	no	15-24	home	married	rich	second	first trimester	1-3	>=24	has visit	Had_me	single	Not working	educated	islamic	No edu	yes wonted	Wolking	>=4
MZ8	130	635366	no	15-24	hi	not married	rich	first	second trimester	1-3	>=24	has visit	had_no_ME	single	Working	educated	islamic	edu	yes wonted	Wolking	>=4
MZ8	130	635366	no	15-24	hi	married	rich	>=3	second trimester	>3	>=24	has visit	Had_me	single	Not working	educated	islamic	No edu	yes wonted	Wolking	>=4
MZ8	130	635366	no	25-34	hi	married	rich	>=3	first trimester	>3	>=24	has visit	Had_me	single	Not working	educated	islamic	edu	yes wonted	Wolking	>=4
MZ8	130	635366	no	25-34	hi	married	rich	>=3	second trimester	>3	<24	has visit	Had_me	single	Not working	educated	islamic	No edu	yes wonted	Wolking	<4
MZ8	130	635366	no	25-34	hi	married	rich	>=3		>3	>=24	has visit	Had_me	single	Not working	educated	islamic	No edu	yes wonted	Wolking	>=4
MZ8	130	635366	no	15-24	hi	married	rich	>=3	second trimester	1-3	>=24	has visit	Had_me	single	Not working	educated	islamic	edu	yes wonted	Wolking	>=4
MZ8	130	635366	no	15-24	hi	married	rich	first	first trimester	1-3	>=24	has visit	had_no_ME	single	Not working	not educated	islamic	No edu	yes wonted	Wolking	>=4
MZ8	131	2757929	no	15-24	hi	married	rich	first	first trimester	1-3	>=24	has visit	Had_me	single	Not working	educated	catholic	edu	not wanted	Wolking	>=4
MZ8	131	2757929	no	25-34	hi	married	rich	>=3	first trimester	>3	>=24	has visit	Had_me	single	Not working	educated	islamic	edu	not wanted	Wolking	>=4
MZ8	131	2757929	no	15-24	hi	married	rich	first	second trimester	1-3	>=24	has visit	Had_me	single	Not working	educated	islamic	edu	yes wonted	Wolking	<4
MZ8	131	2757929	no	15-24	hi	married	rich	second	first trimester	1-3	>=24	has visit	had_no_ME	single	Not working	educated	catholic	edu	yes wonted	Wolking	>=4
MZ8	131	2757929	no	25-34	hi	married	rich	>=3	second trimester	1-3	>=24	has visit	Had_me	single	Not working	educated	islamic	edu	yes wonted	Wolking	<4
MZ8	131	2757929	no	15-24	hi	married	rich	second	second trimester	1-3	>=24	has visit	Had_me	single	Not working	educated	islamic	edu	yes wonted	Wolking	>=4
MZ8	131	2757929	no	25-34	hi	married	rich	second	second trimester	1-3	>=24	has visit	Had_me	single	Not working	not educated	islamic	edu	yes wonted	Wolking	>=4
MZ8	131	2757929	no	15-24	hi	not married	rich	first	third trimester	1-3	>=24	has visit	Had_me	single	Not working	educated	islamic	edu	yes wonted	Wolking	<4
MZ8	131	2757929	no	25-34	hi	W/D/S	rich	>=3	first trimester	>3	>=24	has visit	Had_me	single	Working	not educated	islamic	edu	yes wonted	Wolking	>=4
MZ8	131	2757929	no	15-24	hi	married	rich	>=3	second trimester	1-3	>=24	has visit	Had_me	single	Not working	educated	islamic	edu	yes wonted	Wolking	>=4
MZ8	131	2757929	no	25-34	hi	married	rich	second	second trimester	1-3	>=24	has visit	Had_me	single	Working	educated	catholic	edu	yes wonted	Wolking	>=4
MZ8	131	2757929	no	25-34	hi	married	rich	>=3	first trimester	>3	>=24	has visit	Had_me	single	Working	educated	islamic	edu	yes wonted	vecchle	>=4
MZ8	132	2283584	no	15-24	hi	married	rich	first	first trimester	1-3	>=24	has visit	Had_me	single	Not working	educated	islamic	edu	yes wonted	Wolking	>=4
MZ8	132	2283584	no	25-34	home	married	rich	>=3	second trimester	>3	<24	has visit	Had_me	single	Not working	educated	islamic	edu	yes wonted	vecchle	>=4
MZ8	132	2283584	no	35-49	hi	married	rich	>=3	second trimester	>3	>=24	has visit	Had_me	single	Not working	educated	islamic	edu	yes wonted	vecchle	>=4
MZ8	132	2283584	no	25-34	hi	married	rich	>=3	first trimester	>3	>=24	has visit	Had_me	single	Not working	educated	islamic	edu	yes wonted	Wolking	>=4
MZ8	132	2283584	no	15-24	hi	married	rich	second	first trimester	1-3	>=24	has visit	Had_me	single	Not working	educated	catholic	edu	yes wonted	Wolking	<4
MZ8	132	2283584	no	15-24	home	married	rich	first	first trimester	1-3	>=24	has visit	had_no_ME	single	Not working	educated	islamic	No edu	yes wonted	vecchle	>=4
MZ8	132	2283584	no	15-24	home	married	rich	second	second trimester	1-3	<24	has visit	Had_me	single	Not working	educated	catholic	edu	yes wonted	Wolking	>=4
MZ8	132	2283584	no	25-34	hi	married	rich	>=3	first trimester	1-3	>=24	has visit	had_no_ME	single	Not working	educated	islamic	No edu	yes wonted	Wolking	>=4
MZ8	132	2283584	no	15-24	hi	W/D/S	rich	first	second trimester	1-3	>=24	has visit	Had_me	single	Not working	educated	islamic	edu	yes wonted	Wolking	>=4
MZ8	132	2283584	no	15-24	hi	married	rich	first	second trimester	1-3	>=24	has visit	Had_me	single	Not working	educated	catholic	edu	yes wonted	Wolking	>=4
MZ8	133	2727284	no	15-24	hi	married	rich	second	third trimester	1-3	>=24	has visit	Had_me	single	Not working	educated	islamic	edu	yes wonted	Wolking	<4
MZ8	133	2727284	no	15-24	hi	not married	poor	first	second trimester	1-3	>=24	has visit	had_no_ME	single	Not working	not educated	catholic	edu	yes wonted	Wolking	>=4
MZ8	133	2727284	no	15-24	hi	married	rich	>=3	second trimester	1-3	>=24	has visit	had_no_ME	single	Not working	educated	islamic	No edu	yes wonted	Wolking	<4
MZ8	133	2727284	no	15-24	hi	married	middle	first	first trimester	1-3	>=24	has visit	had_no_ME	single	Not working	educated	islamic	edu	yes wonted	Wolking	>=4
MZ8	133	2727284	no	15-24	hi	married	rich	second	second trimester	1-3	>=24	has visit	had_no_ME	single	Not working	educated	islamic	No edu	yes wonted	Wolking	>=4
MZ8	133	2727284	no	25-34	hi	married	middle	>=3	second trimester	1-3	>=24	has visit	had_no_ME	single	Not working	not educated	islamic	No edu	yes wonted	Wolking	>=4
MZ8	133	2727284	no	25-34	hi	married	rich	>=3	second trimester	>3	>=24	has visit	had_no_ME	single	Not working	educated	islamic	edu	yes wonted	Wolking	<4
MZ8	133	2727284	no	25-34	hi	married	poor	>=3	second trimester	1-3	>=24	has visit	had_no_ME	single	Not working	not educated	islamic	No edu	yes wonted	vecchle	>=4
MZ8	133	2727284	no	25-34	hi	married	rich	>=3	second trimester	1-3	>=24	no visit	had_no_ME	single	Not working	educated	islamic	No edu	yes wonted	Wolking	<4
MZ8	133	2727284	no	25-34	home	married	middle	>=3	second trimester	>3	>=24	no visit	had_no_ME	single	Not working	not educated	islamic	No edu	yes wonted	Wolking	<4
MZ8	133	2727284	no	35-49	hi	married	middle	>=3	first trimester	>3	>=24	no visit	had_no_ME	single	Not working	not educated	islamic	No edu	yes wonted	Wolking	<4
MZ8	133	2727284	no	15-24	hi	married	rich	>=3	second trimester	1-3	>=24	has visit	Had_me	single	Not working	not educated	islamic	edu	yes wonted	Wolking	>=4
MZ8	133	2727284	no	15-24	home	married	rich	second		1-3	>=24	no visit	Had_me	single	Not working	educated	islamic	edu	yes wonted	Wolking	<4
MZ8	134	2075986	no	25-34	hi	married	rich	>=3	third trimester	>3	>=24	has visit	Had_me	single	Not working	educated	others	edu	yes wonted	Wolking	<4
MZ8	134	2075986	no	25-34	hi	married	rich	first	second trimester	1-3	>=24	has visit	Had_me	single	Working	educated	catholic	edu	yes wonted	Wolking	>=4
MZ8	134	2075986	yes	15-24	hi	not married	rich	first	second trimester	1-3	>=24	has visit	had_no_ME	single	Not working	educated	catholic	edu	yes wonted	Wolking	>=4
MZ8	134	2075986	no	25-34	hi	married	poor	>=3	third trimester	>3	>=24	has visit	Had_me	single	Not working	educated	catholic	edu	yes wonted	Wolking	<4
MZ8	134	2075986	no	35-49	hi	married	rich	>=3	first trimester	>3	>=24	has visit	Had_me	single	Working	educated	catholic	edu	yes wonted	Wolking	>=4
MZ8	134	2075986	no	25-34	hi	married	rich	>=3	second trimester	1-3	>=24	has visit	Had_me	single	Not working	educated	evangelical	edu	yes wonted	Wolking	<4
MZ8	134	2075986	no	35-49	hi	married	rich	>=3	first trimester	>3	>=24	has visit	Had_me	single	Working	educated	catholic	edu	yes wonted	Wolking	>=4
MZ8	134	2075986	no	15-24	hi	married	rich	second	second trimester	1-3	>=24	has visit	Had_me	single	Not working	educated	catholic	edu	yes wonted	Wolking	>=4
MZ8	135	1752877	no	35-49	home	W/D/S	poor	>=3	second trimester	>3	>=24	has visit	Had_me	single	Not working	not educated	islamic	edu	yes wonted	Wolking	<4
MZ8	135	1752877	no	25-34	hi	married	poor	>=3	third trimester	>3	>=24	has visit	Had_me	single	Not working	educated	catholic	edu	not wanted	Wolking	<4
MZ8	135	1752877	no	25-34	home	married	poor	>=3		>3	<24	has visit	Had_me	single	Not working	educated	catholic	edu	not wanted	Wolking	>=4
MZ8	135	1752877	no	25-34	home	married	poor	>=3	third trimester	>3	>=24	has visit	Had_me	single	Not working	educated	islamic	edu	yes wonted	Wolking	<4
MZ8	135	1752877	no	25-34	home	married	poor	>=3	second trimester	1-3	>=24	no visit	had_no_ME	single	Not working	educated	evangelical	No edu	yes wonted	Wolking	<4
MZ8	135	1752877	no	15-24	home	married	poor	second	second trimester	1-3	>=24	has visit	had_no_ME	single	Not working	educated	catholic	edu	yes wonted	Wolking	<4
MZ8	135	1752877	no	15-24	home	married	middle	first	third trimester	1-3	>=24	has visit	had_no_ME	single	Not working	educated	islamic	No edu	yes wonted	Wolking	<4
MZ8	135	1752877	yes	15-24	hi	married	poor	first	second trimester	1-3	>=24	has visit	had_no_ME	single	Not working	not educated	catholic	No edu	yes wonted	Wolking	<4
MZ8	135	1752877	no	15-24	home	married	poor	second	second trimester	1-3	>=24	has visit	had_no_ME	single	Not working	educated	catholic	edu	yes wonted	Wolking	<4
MZ8	135	1752877	no	35-49	hi	married	poor	>=3	third trimester	>3	>=24	has visit	had_no_ME	single	Not working	not educated	catholic	edu	not wanted	Wolking	<4
MZ8	135	1752877	no	25-34	hi	married	poor	second	second trimester	1-3	>=24	has visit	had_no_ME	single	Not working	not educated	catholic	No edu	yes wonted	vecchle	<4
MZ8	135	1752877	no	35-49	hi	married	poor	>=3	second trimester	>3	>=24	has visit	had_no_ME	single	Not working	educated	catholic	edu	yes wonted	vecchle	<4
MZ8	135	1752877	no	15-24	hi	not married	poor	first	second trimester	1-3	>=24	has visit	had_no_ME	single	Not working	educated	catholic	edu	yes wonted	vecchle	>=4
MZ8	135	1752877	no	25-34	home	W/D/S	poor	>=3		>3	>=24	no visit	Had_me	single	Not working	educated	islamic	edu	yes wonted	Wolking	<4
MZ8	135	1752877	no	15-24	home	married	poor	>=3	second trimester	>3	<24	has visit	had_no_ME	single	Not working	educated	catholic	No edu	yes wonted	Wolking	<4
MZ8	136	2011335	no	25-34	hi	married	rich	>=3	second trimester	>3	>=24	has visit	Had_me	single	Not working	educated	islamic	No edu	yes wonted	Wolking	<4
MZ8	136	2011335	no	15-24	hi	married	rich	second	second trimester	1-3	>=24	has visit	had_no_ME	single	Not working	educated	islamic	No edu	yes wonted	Wolking	>=4
MZ8	136	2011335	no	15-24	hi	not married	poor	first		1-3	>=24	no visit	Had_me	single	Not working	educated	catholic	edu	yes wonted	Wolking	<4
MZ8	136	2011335	no	35-49	hi	married	poor	>=3	first trimester	>3	>=24	has visit	had_no_ME	single	Not working	not educated	catholic	No edu	yes wonted	Wolking	<4
MZ8	136	2011335	no	25-34	hi	married	rich	>=3	second trimester	>3	>=24	has visit	Had_me	single	Not working	educated	islamic	edu	yes wonted	Wolking	>=4
MZ8	136	2011335	no	15-24	hi	married	rich	>=3	second trimester	>3	<24	has visit	Had_me	single	Not working	educated	islamic	No edu	yes wonted	Wolking	<4
MZ8	136	2011335	yes	15-24	hi	married	rich	>=3		>3	<24	has visit	Had_me	single	Not working	educated	islamic	No edu	yes wonted	Wolking	>=4
MZ8	136	2011335	no	25-34	hi	married	rich	first	first trimester	1-3	>=24	has visit	had_no_ME	single	Not working	not educated	catholic	edu	yes wonted	Wolking	>=4
MZ8	136	2011335	no	25-34	hi	married	middle	first	second trimester	1-3	>=24	has visit	Had_me	single	Not working	not educated	catholic	No edu	yes wonted	Wolking	>=4
MZ8	136	2011335	no	15-24	hi	not married	middle	first	second trimester	1-3	>=24	has visit	had_no_ME	single	Not working	educated	catholic	edu	yes wonted	vecchle	>=4
MZ8	136	2011335	no	25-34	hi	married	rich	first	second trimester	1-3	>=24	has visit	had_no_ME	single	Not working	not educated	islamic	No edu	yes wonted	Wolking	<4
MZ8	137	2641956	no	15-24	home	married	poor	second	first trimester	1-3	>=24	has visit	had_no_ME	single	Not working	educated	catholic	No edu	yes wonted	Wolking	>=4
MZ8	137	2641956	no	15-24	hi	married	middle	second	second trimester	1-3	>=24	has visit	Had_me	single	Not working	not educated	catholic	edu	yes wonted	Wolking	>=4
MZ8	137	2641956	no	15-24	home	W/D/S	poor	first	first trimester	1-3	>=24	has visit	had_no_ME	single	Not working	not educated	catholic	edu	yes wonted	vecchle	>=4
MZ8	137	2641956	no	35-49	home	married	poor	>=3	second trimester	>3	>=24	has visit	had_no_ME	single	Not working	not educated	catholic	No edu	yes wonted	vecchle	<4
MZ8	137	2641956	no	15-24	hi	married	poor	second	third trimester	1-3	>=24	has visit	Had_me	single	Not working	educated	catholic	edu	yes wonted	Wolking	<4
MZ8	137	2641956	no	25-34	home	married	middle	second	second trimester	1-3	<24	has visit	had_no_ME	single	Not working	educated	catholic	edu	yes wonted	Wolking	<4
MZ8	137	2641956	no	25-34	hi	W/D/S	poor	>=3	second trimester	>3	>=24	has visit	Had_me	single	Not working	educated	catholic	edu	yes wonted	Wolking	>=4
MZ8	137	2641956	no	15-24	hi	married	poor	first	first trimester	1-3	>=24	has visit	Had_me	single	Not working	educated	islamic	No edu	not wanted	vecchle	>=4
MZ8	137	2641956	no	15-24	hi	married	middle	second	second trimester	1-3	>=24	has visit	had_no_ME	single	Not working	educated	catholic	edu	yes wonted	vecchle	>=4
MZ8	137	2641956	no	15-24	home	W/D/S	poor	first		1-3	>=24	no visit	had_no_ME	single	Not working	educated	catholic	edu	yes wonted	vecchle	<4
MZ8	137	2641956	no	25-34	home	W/D/S	poor	first	second trimester	1-3	>=24	has visit	had_no_ME	single	Not working	educated	catholic	edu	yes wonted	vecchle	<4
MZ8	138	2303561	no	35-49	home	married	poor	>=3	third trimester	>3	>=24	has visit	had_no_ME	single	Not working	educated	islamic	edu	yes wonted	vecchle	<4
MZ8	138	2303561	no	15-24	home	married	poor	>=3		1-3	>=24	no visit	had_no_ME	single	Not working	not educated	islamic	edu	yes wonted	Wolking	<4
MZ8	138	2303561	no	15-24	home	married	poor	second		1-3	>=24	has visit	had_no_ME	single	Not working	not educated	islamic	edu	yes wonted	Wolking	>=4
MZ8	138	2303561	no	35-49	hi	married	poor	>=3	first trimester	>3	>=24	has visit	Had_me	single	Not working	not educated	catholic	No edu	not wanted	Wolking	>=4
MZ8	138	2303561	no	25-34	home	married	poor	second	second trimester	1-3	>=24	has visit	Had_me	single	Not working	not educated	islamic	No edu	yes wonted	Wolking	>=4
MZ8	138	2303561	no	15-24	home	married	poor	second	second trimester	1-3	<24	has visit	had_no_ME	single	Not working	not educated	islamic	No edu	yes wonted	Wolking	>=4
MZ8	138	2303561	no	15-24	hi	married	poor	first	first trimester	1-3	>=24	has visit	had_no_ME	single	Not working	not educated	islamic	edu	yes wonted	Wolking	>=4
MZ8	138	2303561	no	15-24	home	married	poor	first	third trimester	1-3	>=24	has visit	Had_me	single	Not working	not educated	islamic	No edu	yes wonted	Wolking	<4
MZ8	138	2303561	no	15-24	hi	married	poor	first	second trimester	1-3	>=24	has visit	had_no_ME	single	Not working	not educated	catholic	No edu	yes wonted	Wolking	<4
MZ8	138	2303561	no	35-49	hi	married	poor	>=3	first trimester	>3	>=24	has visit	had_no_ME	single	Not working	not educated	islamic	edu	yes wonted	Wolking	>=4
MZ8	138	2303561	no	25-34	home	married	poor	>=3	second trimester	>3	>=24	has visit	had_no_ME	single	Not working	educated	islamic	No edu	yes wonted	Wolking	>=4
MZ8	138	2303561	no	25-34	hi	married	poor	>=3		>3	<24	has visit	had_no_ME	single	Not working	educated	islamic	No edu	yes wonted	Wolking	>=4
MZ8	138	2303561	no	15-24	hi	W/D/S	poor	second	first trimester	1-3	>=24	has visit	had_no_ME	single	Not working	educated	islamic	edu	yes wonted	Wolking	>=4
MZ8	138	2303561	yes	15-24	home	married	poor	first	first trimester	1-3	>=24	no visit	had_no_ME	single	Not working	educated	islamic	edu	yes wonted	Wolking	<4
MZ8	138	2303561	no	25-34	home	married	poor	>=3	second trimester	>3	>=24	has visit	had_no_ME	single	Not working	educated	islamic	No edu	yes wonted	Wolking	>=4
MZ8	138	2303561	no	35-49	home	married	poor	>=3	second trimester	>3	>=24	has visit	had_no_ME	single	Not working	not educated	islamic	No edu	yes wonted	Wolking	<4
MZ8	138	2303561	no	35-49	home	married	poor	>=3	first trimester	>3	>=24	has visit	had_no_ME	single	Not working	not educated	islamic	No edu	yes wonted	Wolking	>=4
MZ8	139	1427095	no	15-24	home	married	poor	first	second trimester	1-3	>=24	has visit	had_no_ME	single	Not working	not educated	catholic	No edu	yes wonted	Wolking	<4
MZ8	139	1427095	no	15-24	home	married	poor	first	second trimester	1-3	>=24	has visit	had_no_ME	single	Not working	educated	catholic	edu	yes wonted	vecchle	<4
MZ8	139	1427095	no	25-34	home	married	poor	>=3	first trimester	>3	>=24	has visit	had_no_ME	single	Not working	educated	catholic	edu	yes wonted	Wolking	>=4
MZ8	139	1427095	no	15-24	home	W/D/S	poor	first	third trimester	1-3	>=24	has visit	had_no_ME	single	Not working	educated	islamic	edu	yes wonted	Wolking	<4
MZ8	139	1427095	no	15-24	home	married	poor	>=3	second trimester	>3	<24	has visit	had_no_ME	single	Not working	educated	islamic	No edu	not wanted	Wolking	>=4
MZ8	139	1427095	no	15-24	home	married	poor	second	second trimester	1-3	>=24	has visit	had_no_ME	single	Not working	educated	islamic	edu	yes wonted	Wolking	<4
MZ8	139	1427095	no	15-24	home	married	poor	>=3	second trimester	1-3	>=24	has visit	had_no_ME	single	Not working	educated	catholic	No edu	yes wonted	Wolking	>=4
MZ8	139	1427095	yes	15-24	home	W/D/S	poor	first	second trimester	1-3	>=24	has visit	had_no_ME	single	Not working	educated	catholic	edu	yes wonted	Wolking	<4
MZ8	139	1427095	no	25-34	home	married	poor	>=3	second trimester	>3	>=24	has visit	had_no_ME	single	Not working	not educated	catholic	edu	yes wonted	Wolking	>=4
MZ8	139	1427095	no	15-24	home	married	poor	>=3	third trimester	1-3	>=24	has visit	had_no_ME	single	Not working	not educated	catholic	No edu	yes wonted	Wolking	<4
MZ8	139	1427095	no	25-34	hi	married	poor	>=3	second trimester	1-3	>=24	has visit	Had_me	single	Not working	educated	catholic	edu	yes wonted	Wolking	>=4
MZ8	140	2410206	no	15-24	home	married	poor	>=3	third trimester	1-3	>=24	has visit	Had_me	single	Not working	not educated	catholic	No edu	yes wonted	Wolking	<4
MZ8	140	2410206	no	35-49	home	married	poor	>=3	second trimester	>3	>=24	has visit	had_no_ME	single	Not working	not educated	catholic	No edu	yes wonted	Wolking	<4
MZ8	140	2410206	no	25-34	home	married	poor	>=3	third trimester	1-3	>=24	has visit	had_no_ME	single	Not working	not educated	catholic	No edu	yes wonted	Wolking	<4
MZ8	140	2410206	no	35-49	home	married	poor	>=3	second trimester	>3	>=24	has visit	had_no_ME	single	Not working	not educated	catholic	No edu	yes wonted	Wolking	<4
MZ8	140	2410206	no	35-49	home	W/D/S	poor	>=3		>3	<24	no visit	Had_me	single	Not working	not educated	catholic	edu	yes wonted	Wolking	<4
MZ8	140	2410206	no	25-34	home	W/D/S	poor	>=3		>3	<24	no visit	had_no_ME	single	Not working	educated	catholic	edu	yes wonted	vecchle	<4
MZ8	140	2410206	no	35-49	home	married	poor	>=3	third trimester	>3	>=24	has visit	had_no_ME	single	Not working	educated	catholic	No edu	yes wonted	Wolking	<4
MZ8	140	2410206	no	25-34	home	married	poor	>=3		1-3	>=24	no visit	Had_me	single	Not working	educated	catholic	edu	yes wonted	Wolking	<4
MZ8	140	2410206	yes	35-49	home	married	middle	>=3	first trimester	>3	>=24	has visit	Had_me	single	Not working	educated	catholic	edu	yes wonted	vecchle	>=4
MZ8	140	2410206	no	35-49	home	married	poor	>=3	second trimester	>3	>=24	has visit	Had_me	single	Not working	educated	catholic	No edu	yes wonted	Wolking	>=4
MZ8	140	2410206	no	35-49	home	married	poor	>=3	second trimester	>3	<24	has visit	had_no_ME	single	Not working	not educated	catholic	No edu	yes wonted	Wolking	<4
MZ8	140	2410206	no	35-49	home	married	poor	>=3		>3	>=24	has visit	had_no_ME	single	Not working	not educated	catholic	No edu	yes wonted	Wolking	>=4
MZ8	140	2410206	no	25-34	home	married	poor	second		1-3	<24	no visit	had_no_ME	single	Not working	educated	catholic	No edu	yes wonted	Wolking	<4
MZ8	140	2410206	no	25-34	home	married	poor	first		1-3	>=24	has visit	had_no_ME	single	Not working	educated	catholic	No edu	yes wonted	Wolking	>=4
MZ8	140	2410206	no	15-24	home	married	poor	second	third trimester	1-3	>=24	has visit	had_no_ME	single	Not working	not educated	catholic	No edu	yes wonted	Wolking	<4
MZ8	140	2410206	no	15-24	hi	married	poor	second	second trimester	1-3	>=24	has visit	had_no_ME	single	Not working	educated	catholic	edu	yes wonted	Wolking	<4
MZ8	140	2410206	no	15-24	hi	married	poor	first		1-3	>=24	has visit	had_no_ME	single	Not working	educated	catholic	edu	yes wonted	Wolking	>=4
MZ8	140	2410206	no	15-24	home	married	poor	second	second trimester	1-3	>=24	has visit	had_no_ME	single	Not working	educated	catholic	edu	yes wonted	Wolking	>=4
MZ8	140	2410206	no	35-49	home	married	poor	>=3	first trimester	>3	>=24	has visit	had_no_ME	single	Not working	educated	catholic	edu	yes wonted	vecchle	<4
MZ8	140	2410206	no	15-24	home	married	poor	>=3	first trimester	1-3	>=24	has visit	had_no_ME	single	Not working	educated	islamic	edu	yes wonted	Wolking	<4
MZ8	141	768929	no	25-34	home	married	middle	>=3	second trimester	>3	>=24	has visit	had_no_ME	single	Working	educated	islamic	edu	yes wonted	Wolking	>=4
MZ8	141	768929	no	15-24	home	married	poor	first	second trimester	1-3	>=24	has visit	had_no_ME	single	Not working	not educated	islamic	edu	yes wonted	Wolking	<4
MZ8	141	768929	no	15-24	home	married	poor	first	second trimester	1-3	>=24	has visit	had_no_ME	single	Not working	educated	islamic	edu	yes wonted	Wolking	>=4
MZ8	141	768929	no	25-34	home	married	poor	>=3	second trimester	>3	>=24	has visit	had_no_ME	single	Not working	educated	islamic	edu	yes wonted	Wolking	>=4
MZ8	141	768929	no	15-24	hi	married	poor	>=3	second trimester	1-3	>=24	has visit	had_no_ME	single	Not working	educated	islamic	No edu	yes wonted	Wolking	>=4
MZ8	141	768929	no	15-24	hi	married	poor	>=3	second trimester	1-3	>=24	has visit	had_no_ME	single	Not working	not educated	catholic	edu	yes wonted	Wolking	>=4
MZ8	141	768929	no	15-24	hi	married	poor	first	second trimester	1-3	>=24	has visit	Had_me	single	Not working	educated	islamic	edu	yes wonted	Wolking	>=4
MZ8	141	768929	no	25-34	home	married	poor	>=3		>3	<24	no visit	had_no_ME	single	Not working	not educated	catholic	No edu	yes wonted	Wolking	<4
MZ8	141	768929	no	35-49	hi	married	poor	>=3	second trimester	>3	>=24	has visit	had_no_ME	single	Not working	not educated	islamic	edu	yes wonted	Wolking	>=4
MZ8	141	768929	no	15-24	hi	W/D/S	poor	first	second trimester	1-3	>=24	has visit	had_no_ME	single	Not working	not educated	catholic	edu	yes wonted	Wolking	>=4
MZ8	142	2782216	no	25-34	home	W/D/S	poor	>=3	second trimester	1-3	>=24	has visit	had_no_ME	single	Working	not educated	catholic	edu	yes wonted	Wolking	<4
MZ8	142	2782216	no	25-34	home	not married	poor	>=3	second trimester	>3	>=24	has visit	had_no_ME	single	Not working	not educated	catholic	edu	yes wonted	Wolking	<4
MZ8	142	2782216	no	35-49	hi	married	poor	>=3	second trimester	>3	>=24	has visit	Had_me	single	Not working	not educated	catholic	edu	yes wonted	Wolking	>=4
MZ8	142	2782216	no	15-24	home	married	poor	second	second trimester	1-3	<24	has visit	had_no_ME	single	Not working	not educated	catholic	No edu	yes wonted	Wolking	>=4
MZ8	142	2782216	no	15-24	home	married	rich	second	third trimester	1-3	>=24	has visit	had_no_ME	single	Not working	not educated	catholic	edu	yes wonted	Wolking	<4
MZ8	142	2782216	no	15-24	home	married	poor	second	second trimester	1-3	<24	has visit	had_no_ME	single	Not working	educated	catholic	edu	yes wonted	Wolking	<4
MZ8	142	2782216	yes	15-24	home	married	poor	first		1-3	>=24	has visit	had_no_ME	single	Not working	educated	catholic	edu	yes wonted	Wolking	>=4
MZ8	142	2782216	no	15-24	hi	W/D/S	poor	second	second trimester	1-3	>=24	has visit	had_no_ME	single	Not working	not educated	catholic	edu	yes wonted	vecchle	<4
MZ8	142	2782216	no	25-34	home	W/D/S	poor	>=3	second trimester	>3	>=24	has visit	had_no_ME	single	Not working	educated	catholic	edu	yes wonted	Wolking	>=4
MZ8	142	2782216	no	15-24	hi	W/D/S	poor	>=3	first trimester	1-3	>=24	has visit	had_no_ME	single	Not working	educated	catholic	edu	yes wonted	vecchle	<4
MZ8	142	2782216	no	25-34	home	married	middle	>=3	third trimester	>3	<24	has visit	had_no_ME	single	Not working	educated	catholic	edu	yes wonted	Wolking	<4
MZ8	142	2782216	no	25-34	home	married	middle	>=3		>3	>=24	has visit	had_no_ME	single	Not working	educated	catholic	edu	yes wonted	Wolking	>=4
MZ8	142	2782216	no	25-34	home	married	poor	>=3	first trimester	1-3	>=24	has visit	had_no_ME	single	Not working	educated	catholic	No edu	yes wonted	Wolking	>=4
MZ8	142	2782216	no	15-24	home	married	poor	second	first trimester	1-3	>=24	has visit	had_no_ME	single	Not working	educated	catholic	edu	yes wonted	Wolking	>=4
MZ8	142	2782216	no	15-24	hi	married	poor	second	second trimester	1-3	>=24	has visit	had_no_ME	single	Not working	educated	catholic	edu	yes wonted	vecchle	<4
MZ8	143	2767972	no	15-24	home	married	poor	first	second trimester	1-3	>=24	has visit	had_no_ME	single	Not working	educated	islamic	edu	yes wonted	vecchle	>=4
MZ8	143	2767972	no	25-34	home	married	middle	>=3	third trimester	>3	>=24	has visit	had_no_ME	single	Not working	educated	catholic	No edu	yes wonted	vecchle	<4
MZ8	143	2767972	no	25-34	hi	married	middle	>=3		>3	>=24	has visit	had_no_ME	single	Not working	educated	catholic	No edu	yes wonted	vecchle	>=4
MZ8	143	2767972	no	35-49	hi	married	poor	>=3	third trimester	>3	>=24	has visit	Had_me	single	Not working	educated	catholic	No edu	yes wonted	Wolking	<4
MZ8	143	2767972	no	25-34	hi	married	rich	>=3	second trimester	>3	>=24	has visit	Had_me	multiple	Not working	not educated	islamic	No edu	yes wonted	Wolking	>=4
MZ8	143	2767972	no	25-34	hi	married	rich	>=3		>3	>=24	has visit	Had_me	multiple	Not working	not educated	islamic	No edu	yes wonted	Wolking	>=4
MZ8	143	2767972	no	15-24	hi	married	poor	first	second trimester	1-3	>=24	has visit	Had_me	single	Not working	educated	catholic	edu	yes wonted	Wolking	<4
MZ8	143	2767972	no	25-34	home	married	poor	>=3	second trimester	1-3	>=24	has visit	had_no_ME	single	Not working	not educated	evangelical	No edu	yes wonted	Wolking	<4
MZ8	143	2767972	no	15-24	home	married	poor	>=3	third trimester	>3	>=24	has visit	had_no_ME	single	Not working	educated	catholic	edu	yes wonted	vecchle	<4
MZ8	143	2767972	no	15-24	home	married	poor	first	second trimester	1-3	>=24	has visit	had_no_ME	single	Not working	educated	catholic	edu	yes wonted	Wolking	<4
MZ8	143	2767972	no	25-34	hi	married	middle	>=3	first trimester	>3	>=24	has visit	had_no_ME	single	Working	educated	islamic	edu	yes wonted	Wolking	>=4
MZ8	143	2767972	no	35-49	home	married	middle	>=3	second trimester	>3	>=24	has visit	had_no_ME	single	Not working	not educated	others	edu	yes wonted	Wolking	<4
MZ8	143	2767972	no	25-34	home	married	poor	>=3	second trimester	1-3	>=24	has visit	had_no_ME	single	Not working	educated	catholic	edu	yes wonted	Wolking	<4
MZ8	144	1953727	no	15-24	home	married	poor	second	first trimester	1-3	<24	has visit	Had_me	single	Not working	educated	catholic	edu	yes wonted	Wolking	<4
MZ8	144	1953727	no	25-34	home	married	poor	>=3		1-3	>=24	no visit	had_no_ME	single	Not working	educated	islamic	edu	yes wonted	Wolking	<4
MZ8	144	1953727	no	25-34	home	W/D/S	poor	>=3	second trimester	1-3	>=24	has visit	had_no_ME	single	Not working	educated	islamic	edu	yes wonted	Wolking	>=4
MZ8	144	1953727	no	25-34	home	married	poor	>=3	second trimester	>3	>=24	has visit	had_no_ME	single	Not working	not educated	catholic	edu	yes wonted	Wolking	<4
MZ8	144	1953727	no	15-24	home	married	poor	second	third trimester	1-3	>=24	has visit	had_no_ME	single	Not working	educated	catholic	edu	yes wonted	Wolking	<4
MZ8	144	1953727	no	15-24	home	married	poor	first		1-3	>=24	has visit	had_no_ME	single	Not working	educated	catholic	edu	yes wonted	Wolking	>=4
MZ8	144	1953727	no	15-24	hi	married	poor	first	third trimester	1-3	>=24	has visit	had_no_ME	single	Not working	educated	catholic	edu	yes wonted	Wolking	<4
MZ8	144	1953727	no	15-24	home	married	poor	second		1-3	>=24	no visit	had_no_ME	single	Not working	not educated	islamic	No edu	yes wonted	Wolking	<4
MZ8	144	1953727	no	35-49	home	W/D/S	poor	>=3		>3	>=24	no visit	had_no_ME	single	Not working	not educated	catholic	edu	yes wonted	Wolking	<4
MZ8	144	1953727	no	15-24	home	married	poor	second		1-3	>=24	no visit	had_no_ME	single	Not working	educated	catholic	edu	yes wonted	vecchle	<4
MZ8	144	1953727	no	15-24	home	married	poor	second		1-3	>=24	no visit	Had_me	single	Not working	educated	catholic	edu	yes wonted	Wolking	<4
MZ8	144	1953727	no	35-49	home	married	poor	>=3	second trimester	>3	>=24	has visit	had_no_ME	single	Not working	educated	catholic	edu	yes wonted	vecchle	<4
MZ8	144	1953727	no	35-49	home	married	poor	>=3		>3	>=24	has visit	had_no_ME	single	Not working	educated	catholic	edu	yes wonted	vecchle	>=4
MZ8	144	1953727	no	25-34	home	married	poor	>=3	third trimester	>3	>=24	has visit	Had_me	single	Not working	not educated	others	No edu	yes wonted	vecchle	<4
MZ8	144	1953727	no	25-34	home	married	poor	>=3		>3	>=24	no visit	had_no_ME	single	Not working	educated	catholic	No edu	yes wonted	vecchle	<4
MZ8	145	2701967	no	15-24	hi	W/D/S	poor	first	first trimester	1-3	>=24	has visit	had_no_ME	single	Not working	educated	islamic	edu	yes wonted	Wolking	>=4
MZ8	145	2701967	no	25-34	hi	married	middle	>=3	third trimester	>3	>=24	has visit	Had_me	single	Not working	not educated	catholic	No edu	yes wonted	vecchle	<4
MZ8	145	2701967	no	15-24	hi	married	middle	>=3	second trimester	1-3	>=24	has visit	Had_me	single	Not working	educated	islamic	edu	yes wonted	vecchle	<4
MZ8	145	2701967	no	15-24	hi	W/D/S	rich	>=3	first trimester	1-3	<24	has visit	had_no_ME	single	Not working	educated	catholic	edu	yes wonted	Wolking	>=4
MZ8	145	2701967	no	15-24	hi	married	rich	>=3	second trimester	1-3	>=24	has visit	Had_me	single	Not working	educated	catholic	No edu	yes wonted	vecchle	>=4
MZ8	145	2701967	no	15-24	home	W/D/S	poor	>=3	first trimester	1-3	>=24	has visit	had_no_ME	single	Not working	educated	catholic	edu	yes wonted	Wolking	<4
MZ8	145	2701967	no	35-49	hi	married	middle	>=3	second trimester	>3	>=24	has visit	had_no_ME	single	Not working	educated	others	No edu	yes wonted	Wolking	<4
MZ8	145	2701967	no	25-34	hi	married	middle	first	second trimester	1-3	>=24	has visit	had_no_ME	single	Not working	not educated	catholic	No edu	yes wonted	Wolking	>=4
MZ8	145	2701967	no	15-24	hi	married	middle	second	second trimester	1-3	>=24	has visit	Had_me	single	Not working	educated	catholic	edu	yes wonted	Wolking	>=4
MZ8	145	2701967	no	15-24	home	married	middle	>=3		>3	<24	no visit	Had_me	single	Not working	educated	catholic	edu	yes wonted	Wolking	<4
MZ8	146	2195010	yes	15-24	home	married	poor	second	second trimester	1-3	>=24	has visit	had_no_ME	single	Not working	educated	catholic	No edu	yes wonted	Wolking	>=4
MZ8	146	2195010	no	25-34	home	married	poor	second	second trimester	1-3	>=24	has visit	had_no_ME	single	Not working	educated	catholic	edu	yes wonted	Wolking	>=4
MZ8	146	2195010	no	25-34	home	married	poor	>=3	second trimester	>3	>=24	has visit	had_no_ME	single	Not working	educated	catholic	edu	yes wonted	Wolking	<4
MZ8	146	2195010	no	25-34	home	married	poor	>=3		>3	>=24	no visit	had_no_ME	single	Not working	educated	catholic	edu	yes wonted	Wolking	<4
MZ8	146	2195010	yes	35-49	home	married	poor	>=3		>3	>=24	no visit	had_no_ME	single	Not working	not educated	catholic	No edu	yes wonted	Wolking	<4
MZ8	146	2195010	no	15-24	hi	married	poor	first	first trimester	1-3	>=24	no visit	Had_me	single	Not working	educated	catholic	No edu	yes wonted	Wolking	<4
MZ8	146	2195010	no	15-24	home	married	poor	second		1-3	>=24	no visit	had_no_ME	single	Not working	not educated	catholic	edu	yes wonted	Wolking	<4
MZ8	146	2195010	no	15-24	hi	W/D/S	poor	first	second trimester	1-3	>=24	has visit	had_no_ME	single	Not working	educated	catholic	edu	yes wonted	Wolking	<4
MZ8	146	2195010	no	35-49	home	married	poor	>=3		1-3	>=24	no visit	had_no_ME	single	Not working	not educated	catholic	No edu	yes wonted	Wolking	<4
MZ8	146	2195010	no	15-24	home	married	poor	>=3	third trimester	>3	>=24	has visit	had_no_ME	single	Not working	educated	catholic	edu	yes wonted	Wolking	<4
MZ8	146	2195010	no	15-24	home	married	poor	>=3		>3	>=24	has visit	had_no_ME	single	Not working	educated	catholic	edu	yes wonted	Wolking	>=4
MZ8	146	2195010	no	35-49	home	married	poor	>=3		>3	>=24	no visit	had_no_ME	single	Not working	not educated	others	No edu	yes wonted	Wolking	<4
MZ8	147	2416977	no	15-24	hi	married	poor	first	second trimester	1-3	>=24	has visit	had_no_ME	single	Not working	educated	catholic	No edu	yes wonted	vecchle	<4
MZ8	147	2416977	no	15-24	hi	married	middle	second	second trimester	1-3	>=24	has visit	had_no_ME	single	Not working	educated	catholic	edu	yes wonted	Wolking	<4
MZ8	147	2416977	no	15-24	hi	married	poor	first	third trimester	1-3	>=24	has visit	had_no_ME	single	Not working	educated	others	edu	yes wonted	Wolking	<4
MZ8	147	2416977	no	25-34	home	married	poor	>=3	second trimester	>3	>=24	has visit	had_no_ME	single	Not working	educated	others	edu	yes wonted	vecchle	<4
MZ8	147	2416977	no	25-34	home	married	poor	>=3		>3	<24	has visit	had_no_ME	single	Not working	educated	others	edu	yes wonted	vecchle	>=4
MZ8	147	2416977	no	35-49	hi	married	poor	>=3	second trimester	>3	>=24	has visit	had_no_ME	single	Not working	educated	catholic	edu	yes wonted	Wolking	<4
MZ8	147	2416977	no	25-34	hi	W/D/S	poor	>=3	second trimester	>3	>=24	has visit	had_no_ME	single	Not working	educated	catholic	edu	yes wonted	Wolking	<4
MZ8	147	2416977	no	15-24	home	W/D/S	poor	>=3	second trimester	1-3	>=24	has visit	had_no_ME	single	Not working	educated	catholic	edu	yes wonted	Wolking	<4
MZ8	148	2461854	no	35-49	home	married	poor	>=3	second trimester	>3	>=24	has visit	had_no_ME	single	Not working	not educated	catholic	No edu	yes wonted	Wolking	<4
MZ8	148	2461854	no	15-24	home	married	poor	second	second trimester	1-3	>=24	has visit	had_no_ME	single	Not working	educated	catholic	No edu	yes wonted	Wolking	<4
MZ8	148	2461854	no	35-49	home	married	poor	>=3	second trimester	>3	>=24	has visit	had_no_ME	single	Not working	not educated	catholic	No edu	yes wonted	Wolking	<4
MZ8	148	2461854	no	15-24	home	W/D/S	poor	second	second trimester	1-3	>=24	has visit	Had_me	single	Not working	educated	catholic	edu	yes wonted	Wolking	<4
MZ8	148	2461854	no	15-24	home	married	poor	>=3	second trimester	1-3	>=24	has visit	had_no_ME	single	Not working	educated	islamic	edu	yes wonted	Wolking	<4
MZ8	148	2461854	no	15-24	home	married	poor	>=3	second trimester	1-3	<24	has visit	Had_me	single	Not working	educated	catholic	edu	yes wonted	Wolking	>=4
MZ8	148	2461854	no	35-49	home	married	poor	>=3	second trimester	>3	>=24	has visit	Had_me	single	Not working	not educated	catholic	edu	yes wonted	Wolking	>=4
MZ8	148	2461854	no	15-24	home	married	poor	first		1-3	>=24	no visit	had_no_ME	single	Not working	not educated	catholic	No edu	yes wonted	Wolking	<4
MZ8	148	2461854	no	25-34	home	married	poor	>=3	second trimester	1-3	>=24	has visit	had_no_ME	single	Not working	educated	catholic	No edu	yes wonted	Wolking	<4
MZ8	148	2461854	no	35-49	hi	married	poor	>=3	first trimester	>3	>=24	has visit	Had_me	single	Working	educated	Zion	No edu	yes wonted	Wolking	>=4
MZ8	148	2461854	no	35-49	home	married	poor	>=3		>3	>=24	no visit	Had_me	single	Not working	not educated	evangelical	No edu	yes wonted	Wolking	<4
MZ8	148	2461854	no	15-24	home	married	poor	first	second trimester	1-3	>=24	has visit	had_no_ME	single	Not working	not educated	catholic	edu	yes wonted	Wolking	<4
MZ8	149	1968734	no	15-24	home	married	poor	second	third trimester	1-3	>=24	has visit	had_no_ME	single	Not working	educated	catholic	edu	yes wonted	Wolking	<4
MZ8	149	1968734	no	15-24	hi	married	poor	second	first trimester	1-3	>=24	has visit	Had_me	single	Not working	educated	catholic	edu	yes wonted	vecchle	<4
MZ8	149	1968734	no	25-34	home	married	poor	>=3	second trimester	>3	>=24	has visit	Had_me	single	Not working	educated	catholic	No edu	yes wonted	Wolking	>=4
MZ8	149	1968734	no	15-24	home	married	poor	first	first trimester	1-3	>=24	has visit	had_no_ME	single	Working	educated	Zion	edu	yes wonted	Wolking	<4
MZ8	149	1968734	no	25-34	home	married	poor	>=3		>3	>=24	no visit	had_no_ME	single	Not working	educated	catholic	No edu	yes wonted	Wolking	<4
MZ8	149	1968734	no	35-49	hi	married	poor	>=3	first trimester	>3	>=24	has visit	Had_me	single	Not working	educated	others	edu	yes wonted	vecchle	<4
MZ8	149	1968734	no	15-24	hi	not married	poor	>=3	second trimester	1-3	>=24	has visit	had_no_ME	multiple	Not working	not educated	islamic	edu	yes wonted	Wolking	<4
MZ8	149	1968734	no	15-24	hi	not married	poor	second		1-3	>=24	has visit	had_no_ME	multiple	Not working	not educated	islamic	edu	yes wonted	Wolking	>=4
MZ8	149	1968734	no	25-34	hi	married	middle	>=3	second trimester	>3	>=24	has visit	had_no_ME	single	Not working	educated	catholic	edu	yes wonted	Wolking	<4
MZ8	149	1968734	no	25-34	home	W/D/S	poor	>=3	second trimester	>3	>=24	has visit	had_no_ME	single	Not working	educated	islamic	edu	yes wonted	Wolking	>=4
MZ8	149	1968734	no	15-24	hi	married	poor	>=3	second trimester	1-3	>=24	has visit	had_no_ME	single	Not working	educated	catholic	edu	yes wonted	Wolking	<4
MZ8	150	1807655	no	35-49	home	married	middle	>=3	first trimester	>3	>=24	no visit	Had_me	single	Not working	educated	islamic	No edu	yes wonted	Wolking	<4
MZ8	150	1807655	no	15-24	hi	married	middle	first	first trimester	1-3	>=24	has visit	had_no_ME	single	Not working	educated	islamic	No edu	yes wonted	vecchle	>=4
MZ8	150	1807655	no	15-24	home	married	middle	first	second trimester	1-3	>=24	has visit	had_no_ME	single	Working	educated	islamic	edu	yes wonted	Wolking	<4
MZ8	150	1807655	no	25-34	hi	married	middle	second	first trimester	1-3	>=24	has visit	Had_me	single	Not working	educated	islamic	No edu	yes wonted	Wolking	>=4
MZ8	150	1807655	no	25-34	home	married	poor	>=3	second trimester	>3	<24	has visit	Had_me	single	Not working	educated	islamic	edu	yes wonted	Wolking	>=4
MZ8	150	1807655	no	25-34	home	married	poor	>=3		>3	>=24	has visit	Had_me	single	Not working	educated	islamic	edu	yes wonted	Wolking	>=4
MZ8	150	1807655	no	25-34	home	married	poor	>=3	second trimester	>3	>=24	has visit	had_no_ME	single	Not working	educated	islamic	edu	yes wonted	Wolking	>=4
MZ8	150	1807655	no	15-24	home	married	poor	first	third trimester	1-3	>=24	has visit	had_no_ME	single	Not working	educated	catholic	No edu	yes wonted	Wolking	<4
MZ8	150	1807655	no	15-24	home	married	middle	>=3	second trimester	1-3	>=24	has visit	had_no_ME	single	Not working	not educated	catholic	edu	yes wonted	Wolking	>=4
MZ8	150	1807655	yes	25-34	home	W/D/S	poor	>=3		>3	>=24	no visit	had_no_ME	single	Not working	not educated	islamic	edu	yes wonted	Wolking	<4
MZ8	150	1807655	no	25-34	hi	married	poor	>=3	second trimester	>3	>=24	has visit	Had_me	single	Not working	educated	islamic	No edu	yes wonted	Wolking	<4
MZ8	150	1807655	no	25-34	hi	married	middle	>=3	first trimester	1-3	>=24	has visit	Had_me	single	Not working	educated	islamic	No edu	yes wonted	Wolking	>=4
MZ8	150	1807655	no	25-34	hi	married	poor	second	first trimester	1-3	>=24	has visit	Had_me	single	Not working	educated	islamic	No edu	yes wonted	vecchle	>=4
MZ8	151	1583565	no	35-49	home	married	poor	second	third trimester	1-3	>=24	no visit	had_no_ME	single	Not working	not educated	islamic	No edu	yes wonted	Wolking	<4
MZ8	151	1583565	no	15-24	home	married	poor	>=3	second trimester	1-3	<24	has visit	had_no_ME	single	Not working	educated	islamic	No edu	yes wonted	Wolking	>=4
MZ8	151	1583565	no	35-49	hi	married	poor	>=3	first trimester	1-3	>=24	no visit	had_no_ME	single	Not working	educated	islamic	No edu	yes wonted	vecchle	<4
MZ8	151	1583565	yes	15-24	home	married	poor	>=3	third trimester	>3	>=24	has visit	Had_me	single	Not working	not educated	islamic	No edu	yes wonted	Wolking	<4
MZ8	151	1583565	no	15-24	hi	married	poor	second		1-3	>=24	no visit	had_no_ME	single	Not working	not educated	islamic	No edu	yes wonted	Wolking	<4
MZ8	151	1583565	no	15-24	hi	married	poor	second	second trimester	1-3	<24	has visit	had_no_ME	single	Not working	educated	islamic	edu	yes wonted	Wolking	<4
MZ8	151	1583565	no	15-24	home	married	poor	first		1-3	>=24	has visit	had_no_ME	single	Not working	educated	islamic	edu	yes wonted	Wolking	>=4
MZ8	151	1583565	no	25-34	home	married	poor	>=3		>3	>=24	no visit	had_no_ME	single	Not working	not educated	islamic	No edu	yes wonted	Wolking	<4
MZ8	151	1583565	no	25-34	home	married	poor	>=3		>3	<24	has visit	had_no_ME	single	Not working	not educated	islamic	No edu	yes wonted	Wolking	>=4
MZ8	151	1583565	no	15-24	home	married	poor	second		1-3	>=24	no visit	had_no_ME	single	Not working	educated	islamic	edu	yes wonted	Wolking	<4
MZ8	152	3157951	no	25-34	home	married	poor	>=3	first trimester	>3	>=24	has visit	had_no_ME	single	Not working	not educated	islamic	No edu	yes wonted	vecchle	>=4
MZ8	152	3157951	no	15-24	home	not married	poor	first	first trimester	1-3	>=24	no visit	had_no_ME	single	Not working	not educated	islamic	edu	yes wonted	vecchle	<4
MZ8	152	3157951	no	15-24	home	married	poor	second		1-3	>=24	no visit	had_no_ME	single	Not working	not educated	islamic	No edu	yes wonted	Wolking	<4
MZ8	152	3157951	no	25-34	home	married	poor	>=3		>3	>=24	no visit	had_no_ME	single	Not working	educated	islamic	No edu	yes wonted	Wolking	<4
MZ8	152	3157951	no	35-49	home	married	middle	>=3	third trimester	>3	>=24	has visit	had_no_ME	single	Not working	not educated	islamic	No edu	not wanted	Wolking	<4
MZ8	152	3157951	no	25-34	home	married	middle	>=3		>3	>=24	no visit	Had_me	single	Not working	educated	islamic	edu	yes wonted	Wolking	<4
MZ8	152	3157951	no	25-34	home	married	poor	>=3	second trimester	>3	>=24	has visit	had_no_ME	single	Working	educated	islamic	No edu	yes wonted	Wolking	<4
MZ8	152	3157951	no	15-24	home	married	poor	second		1-3	<24	no visit	had_no_ME	single	Not working	educated	islamic	No edu	yes wonted	Wolking	<4
MZ8	153	2138086	no	25-34	home	married	poor	>=3	second trimester	1-3	<24	has visit	had_no_ME	single	Not working	not educated	islamic	No edu	yes wonted	Wolking	<4
MZ8	153	2138086	no	25-34	home	W/D/S	poor	>=3		1-3	>=24	no visit	had_no_ME	single	Not working	not educated	islamic	edu	yes wonted	Wolking	<4
MZ8	153	2138086	no	25-34	home	married	poor	>=3		>3	>=24	no visit	had_no_ME	single	Not working	not educated	catholic	edu	yes wonted	Wolking	<4
MZ8	153	2138086	no	15-24	home	married	poor	second	second trimester	1-3	>=24	has visit	had_no_ME	single	Not working	not educated	catholic	edu	yes wonted	Wolking	<4
MZ8	153	2138086	no	15-24	home	married	poor	second	second trimester	1-3	>=24	has visit	had_no_ME	single	Not working	educated	catholic	edu	yes wonted	Wolking	<4
MZ8	153	2138086	no	15-24	home	married	poor	>=3		>3	>=24	no visit	had_no_ME	single	Not working	not educated	islamic	edu	yes wonted	Wolking	<4
MZ8	153	2138086	no	15-24	home	married	middle	>=3	second trimester	>3	>=24	has visit	had_no_ME	single	Not working	educated	islamic	edu	yes wonted	Wolking	>=4
MZ8	153	2138086	no	15-24	home	married	middle	>=3		>3	<24	has visit	had_no_ME	single	Not working	educated	islamic	edu	yes wonted	Wolking	>=4
MZ8	153	2138086	no	15-24	home	married	middle	>=3	second trimester	1-3	>=24	has visit	had_no_ME	single	Not working	educated	islamic	No edu	yes wonted	Wolking	<4
MZ8	153	2138086	no	15-24	home	married	middle	second	second trimester	1-3	>=24	has visit	had_no_ME	single	Not working	educated	islamic	edu	yes wonted	Wolking	<4
MZ8	153	2138086	no	15-24	home	married	poor	first		1-3	>=24	no visit	had_no_ME	single	Not working	not educated	catholic	edu	yes wonted	Wolking	<4
MZ8	154	1924278	no	35-49	home	married	poor	>=3	second trimester	>3	<24	has visit	had_no_ME	single	Not working	educated	islamic	No edu	yes wonted	Wolking	<4
MZ8	154	1924278	no	35-49	hi	married	poor	>=3	second trimester	>3	>=24	has visit	had_no_ME	single	Not working	not educated	islamic	No edu	yes wonted	Wolking	>=4
MZ8	154	1924278	no	15-24	home	married	poor	second		1-3	>=24	no visit	Had_me	single	Not working	not educated	islamic	No edu	yes wonted	Wolking	<4
MZ8	154	1924278	no	15-24	hi	not married	poor	first	second trimester	1-3	>=24	has visit	had_no_ME	single	Not working	not educated	islamic	edu	yes wonted	Wolking	>=4
MZ8	154	1924278	no	35-49	home	married	poor	>=3	second trimester	1-3	>=24	has visit	had_no_ME	single	Not working	not educated	islamic	edu	yes wonted	Wolking	<4
MZ8	154	1924278	no	35-49	home	married	poor	>=3	third trimester	>3	>=24	has visit	had_no_ME	single	Not working	not educated	islamic	edu	yes wonted	Wolking	<4
MZ8	154	1924278	no	15-24	home	not married	poor	first	third trimester	1-3	>=24	has visit	had_no_ME	single	Not working	not educated	islamic	edu	yes wonted	Wolking	<4
MZ8	154	1924278	no	15-24	home	married	poor	first	first trimester	1-3	>=24	has visit	had_no_ME	single	Not working	educated	islamic	No edu	yes wonted	Wolking	<4
MZ8	154	1924278	no	25-34	home	married	poor	>=3	second trimester	>3	>=24	has visit	had_no_ME	single	Not working	not educated	islamic	No edu	yes wonted	vecchle	>=4
MZ8	154	1924278	no	25-34	home	married	poor	>=3	second trimester	>3	>=24	has visit	had_no_ME	single	Not working	educated	islamic	No edu	yes wonted	Wolking	<4
MZ8	155	2011745	no	35-49	home	married	middle	>=3	first trimester	>3	>=24	has visit	had_no_ME	single	Not working	educated	evangelical	No edu	yes wonted	Wolking	>=4
MZ8	155	2011745	no	15-24	home	married	poor	second	third trimester	1-3	>=24	has visit	Had_me	single	Not working	educated	islamic	No edu	yes wonted	Wolking	<4
MZ8	155	2011745	no	25-34	hi	married	poor	>=3	second trimester	>3	>=24	has visit	had_no_ME	single	Not working	not educated	catholic	No edu	yes wonted	Wolking	<4
MZ8	155	2011745	no	25-34	home	married	poor	>=3		>3	>=24	has visit	had_no_ME	single	Not working	not educated	catholic	No edu	yes wonted	Wolking	>=4
MZ8	155	2011745	no	25-34	home	married	poor	>=3	third trimester	>3	>=24	has visit	had_no_ME	single	Not working	educated	catholic	No edu	yes wonted	Wolking	<4
MZ8	155	2011745	no	35-49	home	married	poor	>=3	third trimester	>3	>=24	has visit	had_no_ME	single	Not working	not educated	catholic	No edu	yes wonted	Wolking	<4
MZ8	155	2011745	no	15-24	home	married	poor	second		1-3	>=24	no visit	had_no_ME	single	Not working	educated	catholic	edu	yes wonted	Wolking	<4
MZ8	155	2011745	no	35-49	hi	married	poor	>=3	first trimester	>3	>=24	has visit	had_no_ME	single	Not working	not educated	evangelical	No edu	yes wonted	Wolking	>=4
MZ8	155	2011745	no	15-24	home	married	poor	first	second trimester	1-3	>=24	has visit	had_no_ME	single	Not working	not educated	islamic	No edu	yes wonted	Wolking	<4
MZ8	155	2011745	no	35-49	hi	married	middle	>=3	second trimester	>3	>=24	has visit	had_no_ME	single	Not working	not educated	catholic	No edu	yes wonted	Wolking	>=4
MZ8	155	2011745	no	25-34	home	married	poor	>=3	first trimester	1-3	>=24	has visit	had_no_ME	single	Not working	not educated	islamic	edu	yes wonted	Wolking	>=4
MZ8	155	2011745	no	35-49	hi	married	poor	>=3	second trimester	>3	>=24	has visit	had_no_ME	single	Not working	educated	catholic	edu	yes wonted	Wolking	>=4
MZ8	155	2011745	no	25-34	home	married	middle	>=3	second trimester	>3	>=24	has visit	had_no_ME	single	Not working	educated	islamic	No edu	yes wonted	Wolking	>=4
MZ8	155	2011745	no	25-34	hi	married	poor	>=3	second trimester	1-3	>=24	has visit	Had_me	single	Working	educated	Zion	edu	yes wonted	Wolking	>=4
MZ8	156	1554245	no	35-49	home	married	poor	>=3		>3	>=24	no visit	had_no_ME	single	Not working	educated	catholic	No edu	yes wonted	vecchle	<4
MZ8	156	1554245	no	25-34	home	married	poor	>=3		>3	<24	no visit	had_no_ME	single	Not working	educated	catholic	edu	yes wonted	Wolking	<4
MZ8	156	1554245	yes	25-34	hi	married	poor	>=3	first trimester	1-3	>=24	has visit	had_no_ME	single	Not working	educated	islamic	No edu	yes wonted	vecchle	>=4
MZ8	156	1554245	no	15-24	home	married	poor	first		1-3	>=24	no visit	had_no_ME	single	Not working	not educated	catholic	edu	yes wonted	Wolking	<4
MZ8	156	1554245	no	15-24	home	married	poor	>=3	second trimester	1-3	>=24	has visit	had_no_ME	single	Not working	educated	Zion	edu	yes wonted	Wolking	<4
MZ8	157	2021895	no	25-34	home	married	poor	second	third trimester	1-3	>=24	has visit	had_no_ME	single	Not working	educated	catholic	edu	yes wonted	Wolking	<4
MZ8	157	2021895	no	15-24	home	married	poor	>=3	first trimester	1-3	>=24	has visit	had_no_ME	single	Working	educated	islamic	edu	yes wonted	Wolking	>=4
MZ8	157	2021895	no	25-34	hi	married	poor	second	second trimester	1-3	>=24	has visit	had_no_ME	single	Not working	not educated	catholic	edu	yes wonted	Wolking	<4
MZ8	157	2021895	no	15-24	home	W/D/S	poor	>=3	second trimester	>3	<24	has visit	had_no_ME	single	Not working	not educated	catholic	edu	yes wonted	Wolking	>=4
MZ8	157	2021895	yes	15-24	home	W/D/S	poor	>=3		>3	>=24	has visit	had_no_ME	single	Not working	not educated	catholic	edu	yes wonted	Wolking	>=4
MZ8	157	2021895	no	35-49	home	married	poor	>=3	second trimester	>3	>=24	has visit	had_no_ME	single	Not working	educated	catholic	No edu	yes wonted	Wolking	<4
MZ8	157	2021895	no	15-24	home	married	poor	first	third trimester	1-3	>=24	has visit	had_no_ME	single	Not working	educated	islamic	No edu	yes wonted	Wolking	<4
MZ8	157	2021895	no	25-34	hi	married	poor	>=3	second trimester	>3	>=24	has visit	had_no_ME	single	Not working	educated	islamic	edu	yes wonted	Wolking	<4
MZ8	158	1839934	no	15-24	home	married	poor	second	third trimester	1-3	<24	has visit	had_no_ME	single	Not working	educated	catholic	edu	yes wonted	Wolking	<4
MZ8	158	1839934	no	15-24	hi	married	poor	first	first trimester	1-3	>=24	has visit	had_no_ME	single	Working	educated	islamic	edu	yes wonted	Wolking	>=4
MZ8	158	1839934	yes	15-24	hi	married	poor	first	first trimester	1-3	>=24	has visit	had_no_ME	single	Working	educated	catholic	edu	yes wonted	Wolking	<4
MZ8	158	1839934	no	25-34	home	married	middle	>=3	second trimester	>3	>=24	has visit	Had_me	single	Not working	not educated	islamic	No edu	yes wonted	Wolking	<4
MZ8	158	1839934	no	25-34	home	married	poor	>=3	second trimester	>3	>=24	has visit	had_no_ME	single	Not working	educated	catholic	No edu	yes wonted	Wolking	>=4
MZ8	158	1839934	no	25-34	hi	married	middle	>=3		1-3	>=24	no visit	had_no_ME	single	Not working	educated	catholic	No edu	yes wonted	Wolking	<4
MZ8	158	1839934	no	15-24	home	married	poor	first	second trimester	1-3	>=24	has visit	Had_me	single	Working	educated	islamic	edu	yes wonted	Wolking	<4
MZ8	158	1839934	no	15-24	home	married	poor	>=3	second trimester	1-3	>=24	has visit	Had_me	single	Not working	educated	islamic	edu	yes wonted	Wolking	>=4
MZ8	158	1839934	no	25-34	home	married	poor	>=3	second trimester	>3	>=24	has visit	had_no_ME	single	Not working	educated	catholic	edu	yes wonted	Wolking	>=4
MZ8	159	1839648	no	25-34	home	married	poor	>=3	second trimester	>3	>=24	has visit	had_no_ME	single	Not working	educated	islamic	edu	yes wonted	Wolking	<4
MZ8	159	1839648	no	25-34	home	married	poor	>=3	third trimester	1-3	>=24	has visit	Had_me	single	Not working	not educated	others	No edu	yes wonted	Wolking	<4
MZ8	159	1839648	no	25-34	home	married	poor	>=3		>3	>=24	no visit	had_no_ME	single	Not working	educated	catholic	No edu	yes wonted	Wolking	<4
MZ8	159	1839648	yes	15-24	home	married	poor	first		1-3	>=24	no visit	Had_me	single	Not working	educated	catholic	edu	yes wonted	Wolking	<4
MZ8	159	1839648	no	15-24	hi	married	poor	first	second trimester	1-3	>=24	has visit	had_no_ME	single	Not working	educated	islamic	edu	yes wonted	Wolking	<4
MZ8	159	1839648	no	35-49	hi	W/D/S	middle	>=3	second trimester	>3	>=24	has visit	Had_me	single	Working	educated	islamic	edu	yes wonted	Wolking	>=4
MZ8	159	1839648	no	35-49	home	married	poor	>=3	first trimester	>3	>=24	has visit	had_no_ME	single	Not working	not educated	others	edu	yes wonted	Wolking	<4
MZ8	160	2145534	no	15-24	home	married	poor	second	second trimester	1-3	>=24	has visit	had_no_ME	single	Not working	not educated	islamic	edu	yes wonted	vecchle	<4
MZ8	160	2145534	no	35-49	home	married	poor	>=3		>3	>=24	no visit	had_no_ME	single	Not working	educated	islamic	No edu	yes wonted	vecchle	<4
MZ8	160	2145534	yes	35-49	home	married	poor	>=3		>3	<24	no visit	had_no_ME	single	Not working	not educated	islamic	No edu	yes wonted	Wolking	<4
MZ8	160	2145534	no	25-34	home	married	poor	>=3		>3	<24	no visit	had_no_ME	single	Not working	not educated	islamic	No edu	yes wonted	vecchle	<4
MZ8	160	2145534	no	25-34	home	married	poor	>=3	second trimester	>3	>=24	has visit	had_no_ME	single	Not working	not educated	catholic	No edu	yes wonted	vecchle	<4
MZ8	160	2145534	no	15-24	hi	married	poor	second	third trimester	1-3	>=24	has visit	Had_me	single	Not working	educated	islamic	edu	yes wonted	vecchle	<4
MZ8	160	2145534	no	35-49	home	married	poor	>=3	second trimester	>3	>=24	has visit	Had_me	single	Working	educated	islamic	edu	yes wonted	vecchle	<4
MZ8	160	2145534	no	15-24	home	married	poor	>=3	second trimester	1-3	>=24	has visit	had_no_ME	single	Not working	educated	catholic	No edu	yes wonted	Wolking	<4
MZ8	160	2145534	no	15-24	hi	married	middle	>=3	first trimester	1-3	>=24	has visit	had_no_ME	single	Not working	educated	islamic	edu	yes wonted	Wolking	>=4
MZ8	160	2145534	no	15-24	home	married	middle	first	second trimester	1-3	>=24	has visit	had_no_ME	single	Not working	educated	islamic	edu	yes wonted	Wolking	<4
MZ8	161	2492107	no	25-34	hi	W/D/S	middle	second	third trimester	1-3	>=24	has visit	had_no_ME	single	Not working	educated	catholic	edu	yes wonted	Wolking	<4
MZ8	161	2492107	no	25-34	hi	married	poor	>=3	third trimester	1-3	>=24	no visit	had_no_ME	single	Not working	not educated	islamic	No edu	yes wonted	Wolking	<4
MZ8	161	2492107	no	15-24	hi	married	middle	>=3	third trimester	1-3	>=24	has visit	had_no_ME	single	Not working	educated	islamic	edu	yes wonted	Wolking	<4
MZ8	161	2492107	no	15-24	hi	married	middle	second	first trimester	1-3	>=24	no visit	had_no_ME	single	Not working	educated	islamic	No edu	yes wonted	Wolking	<4
MZ8	161	2492107	no	15-24	hi	married	middle	second	second trimester	1-3	>=24	has visit	had_no_ME	single	Not working	educated	islamic	edu	yes wonted	Wolking	<4
MZ8	161	2492107	no	25-34	hi	married	poor	>=3	first trimester	1-3	>=24	no visit	had_no_ME	single	Not working	educated	islamic	No edu	yes wonted	Wolking	<4
MZ8	161	2492107	no	25-34	home	married	middle	first	second trimester	1-3	>=24	no visit	had_no_ME	single	Not working	not educated	islamic	edu	yes wonted	Wolking	<4
MZ8	161	2492107	no	15-24	hi	married	middle	>=3	third trimester	1-3	>=24	has visit	Had_me	single	Not working	educated	islamic	No edu	yes wonted	Wolking	<4
MZ8	161	2492107	no	25-34	hi	married	middle	>=3	second trimester	1-3	>=24	no visit	had_no_ME	single	Not working	not educated	islamic	No edu	yes wonted	Wolking	<4
MZ8	161	2492107	no	15-24	hi	married	poor	first	second trimester	1-3	>=24	has visit	had_no_ME	single	Not working	educated	islamic	edu	yes wonted	Wolking	<4
MZ8	161	2492107	no	25-34	hi	married	poor	>=3	second trimester	>3	<24	has visit	had_no_ME	single	Not working	not educated	islamic	edu	yes wonted	Wolking	>=4
MZ8	162	3030479	no	25-34	hi	married	poor	>=3	second trimester	>3	>=24	has visit	had_no_ME	single	Not working	educated	islamic	edu	yes wonted	vecchle	>=4
MZ8	162	3030479	no	25-34	hi	married	poor	>=3	second trimester	>3	<24	has visit	Had_me	single	Not working	educated	catholic	edu	yes wonted	vecchle	<4
MZ8	162	3030479	no	15-24	home	married	poor	first		1-3	>=24	no visit	Had_me	single	Not working	not educated	Zion	No edu	yes wonted	vecchle	<4
MZ8	162	3030479	no	15-24	hi	married	poor	>=3	second trimester	>3	<24	has visit	had_no_ME	single	Not working	educated	islamic	edu	yes wonted	Wolking	<4
MZ8	162	3030479	no	15-24	home	married	poor	second	first trimester	1-3	>=24	has visit	had_no_ME	single	Not working	educated	catholic	No edu	yes wonted	Wolking	>=4
MZ8	162	3030479	no	35-49	hi	married	middle	>=3	second trimester	>3	>=24	has visit	Had_me	single	Not working	not educated	islamic	edu	yes wonted	vecchle	<4
MZ8	162	3030479	no	25-34	hi	married	middle	>=3	second trimester	>3	>=24	has visit	had_no_ME	single	Not working	educated	islamic	edu	yes wonted	vecchle	>=4
MZ8	163	2143693	no	35-49	hi	married	poor	>=3	second trimester	>3	>=24	has visit	had_no_ME	single	Not working	not educated	catholic	No edu	yes wonted	Wolking	<4
MZ8	163	2143693	no	15-24	hi	W/D/S	poor	first	first trimester	1-3	>=24	has visit	had_no_ME	single	Not working	educated	catholic	edu	yes wonted	Wolking	>=4
MZ8	163	2143693	no	15-24	hi	married	poor	second	second trimester	1-3	>=24	has visit	had_no_ME	single	Not working	educated	catholic	No edu	yes wonted	Wolking	<4
MZ8	163	2143693	no	35-49	hi	W/D/S	poor	>=3	second trimester	>3	>=24	has visit	had_no_ME	single	Not working	not educated	islamic	edu	not wanted	Wolking	>=4
MZ8	163	2143693	no	35-49	hi	W/D/S	poor	>=3	second trimester	>3	>=24	has visit	had_no_ME	single	Not working	educated	catholic	edu	yes wonted	Wolking	<4
MZ8	163	2143693	yes	35-49	home	married	poor	>=3		>3	>=24	no visit	Had_me	multiple	Not working	not educated	catholic	edu	yes wonted	Wolking	<4
MZ8	163	2143693	yes	35-49	home	married	poor	>=3		>3	>=24	has visit	Had_me	multiple	Not working	not educated	catholic	edu	yes wonted	Wolking	>=4
MZ8	163	2143693	no	15-24	home	married	poor	first	third trimester	1-3	>=24	has visit	had_no_ME	single	Not working	educated	catholic	edu	yes wonted	Wolking	<4
MZ8	163	2143693	no	35-49	home	W/D/S	poor	>=3	third trimester	>3	>=24	has visit	had_no_ME	single	Not working	not educated	evangelical	edu	yes wonted	Wolking	<4
MZ8	164	1194148	no	15-24	hi	married	poor	first	second trimester	1-3	>=24	has visit	had_no_ME	single	Not working	not educated	catholic	No edu	yes wonted	Wolking	<4
MZ8	164	1194148	no	25-34	home	married	poor	>=3	second trimester	>3	>=24	has visit	had_no_ME	single	Not working	not educated	catholic	No edu	yes wonted	Wolking	<4
MZ8	164	1194148	no	25-34	home	married	poor	>=3		>3	>=24	has visit	had_no_ME	single	Not working	not educated	catholic	No edu	yes wonted	Wolking	>=4
MZ8	164	1194148	no	15-24	home	married	middle	second	second trimester	1-3	<24	has visit	had_no_ME	single	Not working	educated	evangelical	edu	yes wonted	Wolking	<4
MZ8	164	1194148	no	15-24	home	married	middle	first		1-3	>=24	has visit	had_no_ME	single	Not working	educated	evangelical	edu	yes wonted	Wolking	>=4
MZ8	164	1194148	no	35-49	hi	married	poor	>=3	first trimester	>3	>=24	has visit	had_no_ME	single	Not working	educated	catholic	edu	yes wonted	Wolking	>=4
MZ8	164	1194148	no	35-49	home	married	poor	>=3		>3	>=24	no visit	had_no_ME	single	Not working	not educated	catholic	No edu	yes wonted	Wolking	<4
MZ8	164	1194148	no	25-34	home	W/D/S	poor	first	second trimester	1-3	>=24	has visit	had_no_ME	single	Not working	not educated	catholic	edu	yes wonted	Wolking	<4
MZ8	165	1879245	no	15-24	hi	not married	rich	first	second trimester	1-3	>=24	has visit	had_no_ME	single	Not working	educated	catholic	edu	yes wonted	Wolking	<4
MZ8	165	1879245	no	35-49	hi	married	rich	>=3	second trimester	>3	>=24	has visit	had_no_ME	single	Not working	educated	islamic	No edu	yes wonted	Wolking	<4
MZ8	165	1879245	no	15-24	hi	married	rich	>=3	first trimester	1-3	>=24	has visit	Had_me	single	Not working	educated	Zion	edu	yes wonted	vecchle	<4
MZ8	165	1879245	no	15-24	home	married	poor	>=3	first trimester	1-3	>=24	has visit	Had_me	single	Not working	educated	evangelical	No edu	yes wonted	Wolking	>=4
[truncated: 3,643 more rows]
